# Supplementary material for: External globus pallidus input to the dorsal striatum regulates habitual seeking behavior in male mice
Source: Nat Commun. 2023 Jul 12;14:4085. doi: 10.1038/s41467-023-39545-8 (PMC10338526; doi:10.1038/s41467-023-39545-8)
Supplement: Supplementary file 4 — Source Data [file 41467_2023_39545_MOESM4_ESM.xlsx]

## Sheet: Figure 1
1B (relative fluorescence)
ID	GPe	DMS	DLS
1	1	0.18	0.5
2	1	0.24	0.73
3	1	0.26	0.65
1D (cells/mm2)
ID	DMS	DLS
1	16.25	99.52
2	8.41	113.55
3	23.69	84.34

## Sheet: Figure 2
2B (Nose Pokes)						2G (deltaF/F)																				2H (deltaF/F)
	RR20		RI120				NP+									NP-											ME+									ME-
ID	Valued	Devalued	Valued	Devalued			RI120				RR20					RI120				RR20							RI120				RR20					RI120				RR20
1	61	25	45	31		Time|ID	1	2	3	4	1	2	3	4	5	1	2	3	4	1	2	3	4	5		Time|ID	1	2	3	4	1	2	3	4	5	1	2	3	4	1	2	3	4	5
2	65	11	65	45		-2	0	0.525	0.372727	0.54	0.435789	0.471111	0.561667	0.342951	0.523571	0.788235	0.671429	0.480357	0.468421	0.691743	0.444853	0.57	0.447706	0.531855		-2	0.654167	0.291667	0.136364	0.75	-0.01053	0.386667	0.058333	0.403279	0.571429	0.563636	0.564198	0.249367	0.197436	0.208	0.719048	0.467949	0.426154	0.445614
3	94	15	11	12		-1.96667	0	0.533333	0.354545	0.54	0.441053	0.457778	0.545	0.354426	0.523571	0.8	0.660714	0.473214	0.447368	0.686239	0.436029	0.568462	0.435321	0.533871		-1.96667	0.6625	0.275	0.127273	0.72	0.031579	0.371111	0.0625	0.413115	0.567857	0.554545	0.549383	0.246835	0.2	0.194667	0.738095	0.45641	0.421538	0.44386
4	75	19	9	15		-1.93333	0	0.508333	0.336364	0.58	0.435789	0.446667	0.524167	0.37082	0.525357	0.835294	0.664286	0.464286	0.447368	0.675229	0.435294	0.565385	0.424771	0.539113		-1.93333	0.679167	0.283333	0.127273	0.68	0.052632	0.382222	0.066667	0.414754	0.566071	0.545455	0.545679	0.251899	0.189744	0.184	0.733333	0.45641	0.418462	0.435088
5	122	28	98	74		-1.9	0	0.541667	0.354545	0.59	0.441053	0.453333	0.536667	0.385574	0.527143	0.852941	0.65	0.469643	0.431579	0.674312	0.430147	0.563846	0.416972	0.539516		-1.9	0.720833	0.266667	0.109091	0.62	0.094737	0.373333	0.075	0.419672	0.560714	0.545455	0.549383	0.243038	0.198718	0.18	0.742857	0.471795	0.42	0.419298
6	100	30				-1.86667	0	0.533333	0.354545	0.61	0.425263	0.451111	0.536667	0.39541	0.543214	0.852941	0.660714	0.455357	0.4	0.657798	0.429412	0.562308	0.398624	0.540726		-1.86667	0.75	0.283333	0.1	0.57	0.110526	0.366667	0.075	0.42623	0.548214	0.527273	0.548148	0.241772	0.185897	0.16	0.742857	0.465385	0.407692	0.414035
						-1.83333	0.0666667	0.533333	0.345455	0.64	0.42	0.444444	0.536667	0.408525	0.548571	0.876471	0.646429	0.453571	0.4	0.650459	0.426471	0.55	0.389908	0.545565		-1.83333	0.754167	0.275	0.118182	0.49	0.1	0.348889	0.091667	0.421311	0.535714	0.509091	0.52716	0.234177	0.189744	0.158667	0.757143	0.474359	0.416923	0.4
						-1.8	0	0.575	0.354545	0.64	0.425263	0.435556	0.536667	0.418361	0.555714	0.852941	0.625	0.4375	0.389474	0.636697	0.438235	0.546923	0.383945	0.546371		-1.8	0.766667	0.3	0.090909	0.45	0.121053	0.337778	0.079167	0.422951	0.525	0.527273	0.522222	0.246835	0.196154	0.145333	0.757143	0.474359	0.416923	0.382456
						-1.76667	0.0333333	0.575	0.390909	0.66	0.425263	0.424444	0.490833	0.426557	0.571786	0.9	0.639286	0.421429	0.389474	0.627523	0.441912	0.542308	0.387156	0.552419		-1.76667	0.7625	0.308333	0.072727	0.45	0.136842	0.322222	0.0875	0.404918	0.507143	0.472727	0.522222	0.239241	0.20641	0.14	0.780952	0.474359	0.418462	0.378947
						-1.73333	0	0.558333	0.4	0.68	0.446316	0.428889	0.495	0.42	0.571786	0.917647	0.639286	0.425	0.373684	0.614679	0.440441	0.536923	0.385321	0.560887		-1.73333	0.758333	0.333333	0.054545	0.42	0.1	0.322222	0.091667	0.398361	0.5	0.445455	0.518519	0.236709	0.220513	0.138667	0.771429	0.480769	0.412308	0.37193
						-1.7	0	0.558333	0.427273	0.7	0.446316	0.422222	0.486667	0.423279	0.586071	0.9	0.628571	0.444643	0.373684	0.609174	0.444118	0.526154	0.400459	0.560887		-1.7	0.754167	0.341667	0.045455	0.39	0.084211	0.308889	0.095833	0.393443	0.483929	0.454545	0.507407	0.237975	0.214103	0.130667	0.780952	0.483333	0.416923	0.364912
						-1.66667	0.0333333	0.533333	0.427273	0.71	0.472632	0.417778	0.465833	0.44623	0.621786	0.9	0.642857	0.4375	0.352632	0.598165	0.443382	0.519231	0.406881	0.567742		-1.66667	0.7375	0.333333	0.018182	0.36	0.047368	0.3	0.1	0.393443	0.457143	0.454545	0.503704	0.232911	0.217949	0.137333	0.8	0.49359	0.407692	0.363158
						-1.63333	0.133333	0.55	0.427273	0.75	0.483158	0.415556	0.4575	0.452787	0.637857	0.9	0.628571	0.453571	0.347368	0.587156	0.449265	0.528462	0.410092	0.574597		-1.63333	0.733333	0.341667	-0.00909	0.34	0.036842	0.291111	0.108333	0.383607	0.430357	0.427273	0.492593	0.235443	0.219231	0.134667	0.795238	0.508974	0.403077	0.364912
						-1.6	0.1	0.533333	0.409091	0.76	0.477895	0.422222	0.4575	0.436393	0.634286	0.929412	0.614286	0.451786	0.357895	0.587156	0.459559	0.54	0.412844	0.586694		-1.6	0.745833	0.341667	-0.04545	0.34	0.015789	0.271111	0.116667	0.372131	0.423214	0.4	0.492593	0.237975	0.226923	0.138667	0.8	0.505128	0.401538	0.363158
						-1.56667	0	0.566667	0.418182	0.78	0.441053	0.411111	0.428333	0.441311	0.6325	0.911765	0.617857	0.442857	0.357895	0.575229	0.4625	0.541538	0.405963	0.600806		-1.56667	0.754167	0.366667	-0.07273	0.34	0.010526	0.26	0.1125	0.363934	0.417857	0.390909	0.506173	0.234177	0.235897	0.134667	0.814286	0.5	0.407692	0.37193
						-1.53333	0.0666667	0.558333	0.390909	0.8	0.430526	0.411111	0.403333	0.436393	0.646786	0.929412	0.617857	0.444643	0.373684	0.558716	0.463235	0.546923	0.405505	0.6		-1.53333	0.754167	0.35	-0.09091	0.33	0.005263	0.271111	0.120833	0.362295	0.405357	0.363636	0.495062	0.221519	0.244872	0.142667	0.814286	0.502564	0.415385	0.387719
						-1.5	0	0.55	0.381818	0.82	0.393684	0.411111	0.3825	0.434754	0.652143	0.882353	0.617857	0.442857	0.4	0.558716	0.475735	0.545385	0.395872	0.608468		-1.5	0.783333	0.358333	-0.08182	0.28	-0.01053	0.297778	0.129167	0.357377	0.389286	0.354545	0.491358	0.227848	0.242308	0.141333	0.819048	0.50641	0.423077	0.387719
						-1.46667	0	0.491667	0.4	0.8	0.383158	0.404444	0.361667	0.429836	0.652143	0.882353	0.614286	0.451786	0.4	0.538532	0.483824	0.551538	0.399083	0.620565		-1.46667	0.8125	0.341667	-0.12727	0.26	-0.02105	0.306667	0.166667	0.362295	0.367857	0.336364	0.496296	0.218987	0.242308	0.137333	0.861905	0.525641	0.427692	0.401754
						-1.43333	0.0666667	0.475	0.381818	0.79	0.351579	0.397778	0.3325	0.44459	0.652143	0.870588	0.607143	0.446429	0.415789	0.526606	0.494118	0.553077	0.396789	0.629032		-1.43333	0.825	0.358333	-0.10909	0.25	-0.02632	0.315556	0.183333	0.354098	0.3625	0.363636	0.497531	0.226582	0.244872	0.142667	0.847619	0.538462	0.433846	0.417544
						-1.4	0.0333333	0.425	0.354545	0.81	0.351579	0.404444	0.290833	0.441311	0.639643	0.852941	0.607143	0.457143	0.426316	0.511009	0.494118	0.542308	0.383945	0.641129		-1.4	0.85	0.358333	-0.1	0.21	-0.03158	0.32	0.216667	0.360656	0.355357	0.354545	0.487654	0.220253	0.244872	0.149333	0.852381	0.530769	0.424615	0.431579
						-1.36667	0.0666667	0.425	0.327273	0.82	0.330526	0.417778	0.2575	0.423279	0.628929	0.847059	0.617857	0.466071	0.421053	0.499083	0.497794	0.537692	0.380734	0.645565		-1.36667	0.845833	0.35	-0.04545	0.19	-0.02632	0.326667	0.233333	0.357377	0.366071	0.327273	0.469136	0.243038	0.242308	0.148	0.852381	0.548718	0.44	0.42807
						-1.33333	0.0333333	0.408333	0.318182	0.82	0.325263	0.413333	0.240833	0.411803	0.621786	0.841176	0.596429	0.475	0.389474	0.481651	0.509559	0.528462	0.36789	0.652823		-1.33333	0.85	0.325	-0.00909	0.15	-0.03158	0.331111	0.2625	0.342623	0.364286	0.327273	0.459259	0.258228	0.246154	0.162667	0.847619	0.567949	0.449231	0.438596
						-1.3	0.0333333	0.4	0.309091	0.84	0.304211	0.428889	0.236667	0.390492	0.639643	0.823529	0.6	0.483929	0.389474	0.470642	0.510294	0.517692	0.359174	0.6625		-1.3	0.854167	0.291667	0.045455	0.13	-0.04737	0.32	0.266667	0.332787	0.35	0.309091	0.451852	0.26962	0.24359	0.157333	0.847619	0.570513	0.453846	0.445614
						-1.26667	0.1	0.4	0.290909	0.85	0.283158	0.44	0.224167	0.383934	0.634286	0.817647	0.557143	0.492857	0.384211	0.469725	0.521324	0.503846	0.349083	0.670161		-1.26667	0.841667	0.291667	0.081818	0.06	-0.03158	0.324444	0.2875	0.331148	0.355357	0.318182	0.450617	0.273418	0.228205	0.174667	0.861905	0.585897	0.464615	0.436842
						-1.23333	0.0666667	0.383333	0.3	0.83	0.267368	0.44	0.2075	0.374098	0.637857	0.776471	0.55	0.4875	0.363158	0.454128	0.527206	0.510769	0.336239	0.679435		-1.23333	0.845833	0.266667	0.127273	0.02	-0.03684	0.34	0.3375	0.336066	0.355357	0.345455	0.438272	0.28481	0.238462	0.174667	0.866667	0.59359	0.461538	0.445614
						-1.2	0	0.358333	0.318182	0.83	0.241053	0.475556	0.186667	0.37082	0.650357	0.776471	0.525	0.480357	0.373684	0.433945	0.533824	0.503846	0.338073	0.683065		-1.2	0.833333	0.266667	0.209091	-0.02	-0.04737	0.362222	0.354167	0.332787	0.351786	0.345455	0.448148	0.298734	0.239744	0.190667	0.871429	0.602564	0.472308	0.445614
						-1.16667	0.0333333	0.35	0.3	0.84	0.241053	0.475556	0.195	0.367541	0.646786	0.776471	0.532143	0.476786	0.368421	0.425688	0.546324	0.504615	0.333486	0.697177		-1.16667	0.829167	0.291667	0.245455	-0.05	-0.02105	0.348889	0.3875	0.365574	0.355357	0.327273	0.454321	0.303797	0.241026	0.205333	0.909524	0.608974	0.475385	0.449123
						-1.13333	0.0333333	0.341667	0.272727	0.81	0.230526	0.475556	0.1825	0.367541	0.634286	0.764706	0.503571	0.4875	0.363158	0.414679	0.543382	0.492308	0.328899	0.702419		-1.13333	0.825	0.275	0.327273	-0.06	-0.00526	0.38	0.4375	0.385246	0.35	0.327273	0.455556	0.317722	0.25	0.206667	0.942857	0.629487	0.484615	0.459649
						-1.1	0.0333333	0.333333	0.218182	0.77	0.241053	0.48	0.174167	0.347869	0.627143	0.752941	0.471429	0.483929	0.368421	0.39633	0.561765	0.491538	0.322477	0.718548		-1.1	0.8125	0.3	0.381818	-0.07	0	0.406667	0.479167	0.408197	0.367857	0.3	0.47037	0.321519	0.247436	0.225333	0.966667	0.644872	0.490769	0.454386
						-1.06667	0.1	0.308333	0.163636	0.74	0.225263	0.48	0.174167	0.318361	0.623571	0.729412	0.421429	0.473214	0.384211	0.384404	0.563235	0.482308	0.326147	0.732258		-1.06667	0.795833	0.3	0.418182	-0.09	0.005263	0.42	0.495833	0.442623	0.392857	0.3	0.48642	0.331646	0.25641	0.234667	0.980952	0.661538	0.490769	0.464912
						-1.03333	0.0666667	0.283333	0.118182	0.71	0.225263	0.464444	0.178333	0.311803	0.614643	0.758824	0.407143	0.460714	0.384211	0.36789	0.565441	0.474615	0.331651	0.746774		-1.03333	0.795833	0.316667	0.445455	-0.1	0.010526	0.453333	0.554167	0.478689	0.416071	0.290909	0.503704	0.359494	0.252564	0.265333	1.01429	0.673077	0.510769	0.470175
						-1	0.133333	0.275	0.118182	0.66	0.209474	0.468889	0.186667	0.300328	0.586071	0.747059	0.4	0.448214	0.384211	0.353211	0.571324	0.461538	0.337156	0.7625		-1	0.766667	0.283333	0.509091	-0.08	0.063158	0.495556	0.6125	0.534426	0.441071	0.318182	0.511111	0.377215	0.274359	0.281333	1.00476	0.682051	0.529231	0.475439
						-0.96667	0.133333	0.25	0.0909091	0.62	0.204211	0.484444	0.165833	0.282295	0.575357	0.752941	0.353571	0.441071	0.357895	0.336697	0.578676	0.451538	0.348624	0.781855		-0.96667	0.75	0.283333	0.554545	-0.08	0.131579	0.531111	0.65	0.578689	0.471429	0.263636	0.519753	0.403797	0.280769	0.321333	1.01429	0.714103	0.572308	0.5
						-0.93333	0.133333	0.216667	0.1	0.57	0.209474	0.495556	0.174167	0.282295	0.553929	0.747059	0.342857	0.432143	0.384211	0.326606	0.5875	0.448462	0.349083	0.789113		-0.93333	0.75	0.333333	0.609091	-0.05	0.173684	0.575556	0.675	0.637705	0.507143	0.272727	0.533333	0.43038	0.302564	0.353333	1.06191	0.735897	0.612308	0.524561
						-0.9	0.133333	0.191667	0.136364	0.56	0.198947	0.491111	0.199167	0.277377	0.539643	0.747059	0.310714	0.425	0.384211	0.307339	0.597794	0.434615	0.351835	0.799597		-0.9	0.733333	0.35	0.636364	-0.03	0.226316	0.642222	0.725	0.698361	0.530357	0.254545	0.554321	0.441772	0.325641	0.389333	1.09524	0.733333	0.658462	0.55614
						-0.86667	0.166667	0.2	0.127273	0.52	0.193684	0.493333	0.1825	0.277377	0.537857	0.711765	0.257143	0.425	0.363158	0.289908	0.596324	0.428462	0.36055	0.802419		-0.86667	0.7375	0.35	0.7	-0.01	0.315789	0.715556	0.766667	0.772131	0.548214	0.254545	0.579012	0.460759	0.34359	0.416	1.15238	0.728205	0.713846	0.587719
						-0.83333	0.2	0.175	0.154545	0.44	0.183158	0.493333	0.1825	0.272459	0.523571	0.741176	0.225	0.414286	0.363158	0.274312	0.606618	0.413846	0.360092	0.802016		-0.83333	0.733333	0.358333	0.709091	0.06	0.378947	0.795556	0.808333	0.854098	0.6	0.218182	0.620988	0.474684	0.347436	0.450667	1.19048	0.739744	0.764615	0.631579
						-0.8	0.2	0.125	0.145455	0.39	0.172632	0.493333	0.17	0.262623	0.518214	0.741176	0.232143	0.405357	0.352632	0.26422	0.606618	0.402308	0.354128	0.796371		-0.8	0.708333	0.391667	0.754545	0.09	0.463158	0.88	0.829167	0.942623	0.660714	0.227273	0.653086	0.489873	0.364103	0.48	1.24286	0.753846	0.827692	0.65614
						-0.76667	0.166667	0.116667	0.118182	0.39	0.172632	0.491111	0.161667	0.256066	0.503929	0.752941	0.203571	0.380357	0.321053	0.246789	0.602941	0.405385	0.348165	0.793548		-0.76667	0.7125	0.4	0.790909	0.15	0.526316	0.988889	0.870833	1.02787	0.739286	0.209091	0.68642	0.51519	0.4	0.517333	1.27619	0.779487	0.896923	0.694737
						-0.73333	0.166667	0.1	0.145455	0.38	0.151579	0.486667	0.161667	0.252787	0.491429	0.764706	0.157143	0.367857	0.289474	0.237615	0.597059	0.391538	0.348165	0.789919		-0.73333	0.725	0.416667	0.854545	0.27	0.584211	1.07111	0.895833	1.12295	0.791071	0.209091	0.730864	0.539241	0.425641	0.556	1.32381	0.797436	0.958462	0.736842
						-0.7	0.166667	0.05	0.0818182	0.36	0.141053	0.488889	0.149167	0.252787	0.500357	0.735294	0.146429	0.344643	0.268421	0.221101	0.597059	0.382308	0.335321	0.784677		-0.7	0.729167	0.466667	0.909091	0.34	0.642105	1.19333	0.933333	1.21148	0.875	0.190909	0.77037	0.562025	0.446154	0.593333	1.34286	0.811538	1.00462	0.768421
						-0.66667	0.166667	0	0.0636364	0.36	0.104211	0.464444	0.153333	0.242951	0.502143	0.758824	0.128571	0.307143	0.236842	0.199083	0.591912	0.379231	0.327064	0.783871		-0.66667	0.741667	0.558333	0.981818	0.49	0.710526	1.28667	0.966667	1.29016	0.933929	0.2	0.803704	0.605063	0.475641	0.630667	1.3619	0.824359	1.06	0.803509
						-0.63333	0.166667	-0.025	0.0636364	0.35	0.062105	0.464444	0.128333	0.234754	0.495	0.782353	0.135714	0.294643	0.189474	0.181651	0.588971	0.369231	0.313303	0.771774		-0.63333	0.741667	0.633333	1.06364	0.61	0.768421	1.37778	0.991667	1.37869	1	0.209091	0.853086	0.621519	0.519231	0.662667	1.4	0.825641	1.12615	0.842105
						-0.6	0.233333	0.00833333	0.00909091	0.32	0.046316	0.448889	0.103333	0.226557	0.486071	0.817647	0.117857	0.253571	0.178947	0.159633	0.571324	0.366154	0.299541	0.762903		-0.6	0.758333	0.741667	1.11818	0.75	0.847368	1.46444	1.02083	1.45574	1.05893	0.209091	0.916049	0.658228	0.560256	0.709333	1.42381	0.821795	1.17077	0.877193
						-0.56667	0.3	-0.025	0.0181818	0.32	0.004211	0.437778	0.099167	0.215082	0.486071	0.811765	0.096429	0.225	0.152632	0.144037	0.564706	0.361538	0.295872	0.755242		-0.56667	0.745833	0.791667	1.19091	0.9	0.921053	1.54	1.03333	1.5082	1.125	0.218182	0.961728	0.692405	0.614103	0.738667	1.44286	0.821795	1.19692	0.915789
						-0.53333	0.333333	-0.025	-0.0181818	0.32	-0.05368	0.428889	0.1075	0.208525	0.4825	0.835294	0.085714	0.216071	0.147368	0.116514	0.552206	0.351538	0.290367	0.741935		-0.53333	0.7375	0.875	1.24545	1.05	0.973684	1.61333	1.05833	1.54262	1.19107	0.218182	1.01728	0.720253	0.667949	0.782667	1.43809	0.817949	1.21846	0.938596
						-0.5	0.333333	-0.05	-0.0363636	0.33	-0.10632	0.413333	0.099167	0.19377	0.455714	0.847059	0.064286	0.180357	0.152632	0.087156	0.532353	0.350769	0.283486	0.735887		-0.5	0.7625	0.925	1.3	1.24	1.02105	1.66222	1.1125	1.53934	1.26607	0.163636	1.09136	0.756962	0.723077	0.810667	1.43809	0.821795	1.24769	0.966667
						-0.46667	0.333333	-0.1	-0.0636364	0.3	-0.13263	0.391111	0.099167	0.190492	0.436071	0.847059	0.032143	0.158929	0.147368	0.063303	0.509559	0.345385	0.277982	0.718548		-0.46667	0.791667	1	1.35455	1.39	1.05263	1.70667	1.11667	1.53115	1.33929	0.163636	1.15679	0.791139	0.767949	0.833333	1.44286	0.803846	1.24615	0.968421
						-0.43333	0.4	-0.0916667	-0.0727273	0.3	-0.18526	0.364444	0.074167	0.174098	0.421786	0.823529	0.025	0.146429	0.121053	0.045872	0.496324	0.331538	0.268349	0.702016		-0.43333	0.8	1.05833	1.42727	1.53	1.07368	1.71111	1.12917	1.51475	1.38214	0.145455	1.23333	0.824051	0.824359	0.849333	1.41905	0.803846	1.23385	0.97193
						-0.4	0.4	-0.108333	-0.0727273	0.27	-0.23789	0.357778	0.049167	0.164262	0.396786	0.817647	0	0.128571	0.073684	0.019266	0.465441	0.319231	0.261009	0.674597		-0.4	0.845833	1.14167	1.49091	1.64	1.07895	1.71556	1.13333	1.46721	1.425	0.127273	1.30864	0.853165	0.883333	0.857333	1.40952	0.796154	1.22308	0.95614
						-0.36667	0.5	-0.116667	-0.1	0.24	-0.27474	0.34	0.040833	0.165902	0.389643	0.817647	-0.01786	0.108929	0.031579	-0.00183	0.441912	0.31	0.25367	0.63871		-0.36667	0.883333	1.225	1.51818	1.75	1.12632	1.7	1.125	1.4082	1.44821	0.136364	1.36543	0.888608	0.942308	0.862667	1.37619	0.776923	1.18923	0.922807
						-0.33333	0.633333	-0.0916667	-0.109091	0.25	-0.30632	0.322222	0.015833	0.157705	0.346786	0.811765	-0.025	0.096429	0	-0.0211	0.425735	0.301538	0.248165	0.614919		-0.33333	0.891667	1.34167	1.57273	1.81	1.14737	1.67778	1.15417	1.32951	1.45179	0.118182	1.41975	0.911392	1.00256	0.861333	1.35238	0.782051	1.13846	0.919298
						-0.3	0.766667	-0.0583333	-0.118182	0.23	-0.35368	0.3	0.024167	0.159344	0.337857	0.811765	-0.03214	0.071429	-0.01579	-0.03945	0.402941	0.287692	0.242661	0.591129		-0.3	0.908333	1.475	1.59091	1.9	1.17895	1.66889	1.15833	1.24918	1.45714	0.109091	1.4679	0.918987	1.05256	0.866667	1.30476	0.778205	1.10461	0.917544
						-0.26667	0.866667	-0.0416667	-0.136364	0.22	-0.37474	0.295556	0.024167	0.149508	0.316429	0.817647	-0.03571	0.05	-0.01579	-0.04679	0.381618	0.292308	0.245872	0.5625		-0.26667	0.970833	1.56667	1.6	2.04	1.19474	1.63556	1.15417	1.16557	1.44286	0.1	1.51975	0.931646	1.11026	0.866667	1.27619	0.761538	1.05846	0.905263
						-0.23333	1	-0.0416667	-0.145455	0.22	-0.40632	0.277778	0.015833	0.164262	0.321786	0.858824	-0.02857	0.023214	-0.04211	-0.05505	0.359559	0.276923	0.243578	0.543548		-0.23333	0.991667	1.68333	1.61818	2.1	1.19474	1.59333	1.1625	1.07377	1.41786	0.118182	1.55556	0.95443	1.16795	0.892	1.22381	0.733333	1.02462	0.901754
						-0.2	1.1	-1.85037e-17	-0.163636	0.17	-0.41684	0.257778	0.0325	0.157705	0.325357	0.841176	-0.00357	0.003571	-0.05789	-0.05688	0.341912	0.263077	0.243119	0.520565		-0.2	1.0125	1.73333	1.60909	2.22	1.2	1.54667	1.15833	0.995082	1.38036	0.136364	1.59753	0.932911	1.20128	0.908	1.17143	0.707692	0.978462	0.903509
						-0.16667	1.16667	-1.61908e-17	-0.172727	0.16	-0.43263	0.248889	0.036667	0.167541	0.318214	0.817647	-0.00714	-0.0125	-0.05789	-0.05229	0.315441	0.256154	0.240826	0.493952		-0.16667	1.09167	1.8	1.56364	2.31	1.23158	1.49111	1.15	0.903279	1.325	0.145455	1.63457	0.936709	1.2718	0.909333	1.13333	0.696154	0.921538	0.901754
						-0.13333	1.16667	0.00833333	-0.172727	0.13	-0.44842	0.228889	0.053333	0.174098	0.321786	0.788235	-0.00714	-0.02321	-0.06316	-0.04862	0.300735	0.256923	0.238532	0.480645		-0.13333	1.14583	1.85	1.56364	2.37	1.24211	1.42222	1.12917	0.821311	1.25536	0.163636	1.67161	0.920253	1.31667	0.912	1.07619	0.669231	0.890769	0.912281
						-0.1	1.2	0.025	-0.154545	0.14	-0.46947	0.242222	0.02	0.188852	0.32	0.770588	0.003571	-0.03571	-0.07895	-0.04587	0.286765	0.25	0.23578	0.461694		-0.1	1.2125	1.90833	1.55455	2.47	1.23158	1.35778	1.11667	0.74918	1.15536	0.181818	1.69753	0.897468	1.33974	0.912	1.01429	0.65641	0.866154	0.929825
						-0.06667	1.2	0.0833333	-0.163636	0.13	-0.48	0.24	0.015833	0.19377	0.318214	0.758824	0.046429	-0.04464	-0.07895	-0.04495	0.269853	0.239231	0.23211	0.442742		-0.06667	1.25417	1.98333	1.52727	2.54	1.26316	1.27556	1.05417	0.680328	1.07143	0.2	1.73457	0.882278	1.38077	0.912	0.952381	0.621795	0.849231	0.922807
						-0.03333	1.2	0.116667	-0.2	0.1	-0.46947	0.253333	0.036667	0.228197	0.330714	0.747059	0.082143	-0.04643	-0.09474	-0.04587	0.261029	0.242308	0.237156	0.432258		-0.03333	1.3375	2.01667	1.50909	2.58	1.25789	1.19778	1.04583	0.604918	0.973214	0.172727	1.74198	0.865823	1.40128	0.909333	0.895238	0.584615	0.846154	0.921053
						0	1.23333	0.133333	-0.2	0.09	-0.43789	0.257778	0.02	0.239672	0.346786	0.705882	0.103571	-0.04643	-0.07368	-0.03486	0.256618	0.242308	0.233486	0.428226		0	1.40833	2.03333	1.49091	2.63	1.26316	1.11778	1.02917	0.519672	0.8875	0.181818	1.75185	0.860759	1.4141	0.930667	0.814286	0.569231	0.850769	0.912281
						0.03333	1.26667	0.133333	-0.190909	0.09	-0.39053	0.262222	0.02	0.264262	0.346786	0.7	0.132143	-0.025	-0.06316	-0.02477	0.242647	0.241538	0.227523	0.425806		0.03333	1.475	2.05833	1.49091	2.65	1.25789	1.04889	0.991667	0.478689	0.830357	0.172727	1.75062	0.851899	1.43333	0.958667	0.728571	0.546154	0.849231	0.861404
						0.06667	1.16667	0.133333	-0.145455	0.08	-0.33263	0.284444	0.003333	0.272459	0.371786	0.694118	0.146429	-0.0125	-0.05789	-0.00459	0.241176	0.248462	0.23211	0.420565		0.06667	1.54167	2.04167	1.45454	2.66	1.24211	0.973333	0.954167	0.454098	0.764286	0.163636	1.74568	0.849367	1.46026	0.978667	0.657143	0.520513	0.850769	0.819298
						0.1	1.1	0.125	-0.109091	0.11	-0.28526	0.291111	0.003333	0.306885	0.395	0.652941	0.171429	-0.01071	-0.05789	0.019266	0.225	0.254615	0.227982	0.421774		0.1	1.60833	2.04167	1.45454	2.69	1.25263	0.886667	0.920833	0.431148	0.671429	0.145455	1.73951	0.856962	1.4782	1	0.62381	0.512821	0.832308	0.766667
						0.13333	0.966667	0.158333	-0.109091	0.11	-0.24842	0.337778	0.0075	0.338033	0.395	0.641176	0.203571	0.016071	-0.03684	0.036697	0.225735	0.271538	0.225229	0.418952		0.13333	1.6625	2.04167	1.44545	2.75	1.25263	0.806667	0.904167	0.421311	0.6375	0.181818	1.71605	0.860759	1.51667	1.01467	0.580952	0.494872	0.846154	0.717544
						0.16667	0.866667	0.183333	-0.0636364	0.12	-0.21158	0.371111	0.02	0.357705	0.425357	0.611765	0.239286	0.035714	0	0.065138	0.224265	0.276923	0.229358	0.41371		0.16667	1.73333	2.03333	1.4	2.78	1.24737	0.728889	0.866667	0.434426	0.623214	0.172727	1.6963	0.874684	1.53333	1.04133	0.552381	0.478205	0.830769	0.708772
						0.2	0.8	0.233333	-0.00909091	0.12	-0.15368	0.404444	0.045	0.405246	0.4575	0.617647	0.278571	0.071429	0.010526	0.1	0.228676	0.29	0.240367	0.412097		0.2	1.75417	2.01667	1.40909	2.78	1.26842	0.655556	0.854167	0.445902	0.566071	0.227273	1.66667	0.86962	1.54103	1.06667	0.519048	0.465385	0.833846	0.714035
						0.23333	0.833333	0.225	0.0272727	0.12	-0.08526	0.446667	0.078333	0.44459	0.478929	0.611765	0.328571	0.092857	0.031579	0.114679	0.225	0.313846	0.247248	0.403629		0.23333	1.79167	1.99167	1.41818	2.73	1.27368	0.595556	0.854167	0.488525	0.528571	0.245455	1.64568	0.888608	1.5359	1.092	0.514286	0.444872	0.844615	0.715789
						0.26667	0.833333	0.275	0.0909091	0.14	-0.00632	0.486667	0.111667	0.49377	0.527143	0.611765	0.396429	0.123214	0.078947	0.13578	0.222059	0.333077	0.255963	0.40121		0.26667	1.82083	2.01667	1.40909	2.7	1.27895	0.535556	0.8	0.514754	0.501786	0.318182	1.62716	0.897468	1.54231	1.12133	0.504762	0.430769	0.867692	0.74386
						0.3	0.9	0.283333	0.172727	0.16	0.051579	0.526667	0.1075	0.551148	0.580714	0.6	0.460714	0.151786	0.142105	0.157798	0.224265	0.347692	0.267431	0.4		0.3	1.82083	1.975	1.40909	2.61	1.25263	0.471111	0.804167	0.555738	0.457143	0.354545	1.60247	0.924051	1.54231	1.14533	0.495238	0.430769	0.873846	0.763158
						0.33333	1.06667	0.308333	0.209091	0.19	0.114737	0.571111	0.128333	0.597049	0.630714	0.6	0.535714	0.194643	0.2	0.175229	0.229412	0.369231	0.278899	0.409677		0.33333	1.8625	2.00833	1.40909	2.54	1.23684	0.404444	0.783333	0.598361	0.398214	0.381818	1.57901	0.925316	1.53718	1.16	0.5	0.420513	0.890769	0.792982
						0.36667	1.2	0.341667	0.281818	0.25	0.162105	0.626667	0.153333	0.66918	0.67	0.611765	0.628571	0.226786	0.284211	0.189908	0.235294	0.387692	0.288991	0.408065		0.36667	1.87083	1.95833	1.43636	2.49	1.23684	0.351111	0.766667	0.627869	0.360714	0.390909	1.55309	0.953165	1.52436	1.16133	0.480952	0.40641	0.907692	0.810526
						0.4	1.43333	0.416667	0.318182	0.32	0.22	0.671111	0.153333	0.74459	0.725357	0.611765	0.728571	0.266071	0.384211	0.217431	0.233088	0.410769	0.298165	0.409677		0.4	1.87083	1.96667	1.39091	2.42	1.23158	0.32	0.745833	0.672131	0.335714	0.4	1.52839	0.974684	1.51795	1.17333	0.490476	0.401282	0.912308	0.822807
						0.43333	1.6	0.491667	0.363636	0.41	0.262105	0.713333	0.203333	0.824918	0.775357	0.629412	0.825	0.321429	0.473684	0.23211	0.2375	0.423846	0.311927	0.420565		0.43333	1.87917	1.94167	1.39091	2.33	1.21053	0.297778	0.704167	0.714754	0.301786	0.381818	1.46173	0.988608	1.51667	1.18133	0.480952	0.407692	0.915385	0.854386
						0.46667	1.7	0.591667	0.409091	0.52	0.309474	0.768889	0.245	0.883934	0.830714	0.647059	0.907143	0.371429	0.578947	0.249541	0.241176	0.435385	0.322018	0.423387		0.46667	1.875	1.95	1.38182	2.25	1.2	0.271111	0.7	0.762295	0.280357	0.381818	1.42593	1.00127	1.50128	1.19467	0.471429	0.417949	0.926154	0.863158
						0.5	1.93333	0.633333	0.490909	0.61	0.351579	0.811111	0.27	0.960984	0.866429	0.658824	0.971429	0.4125	0.673684	0.277064	0.248529	0.436923	0.336239	0.430242		0.5	1.86667	1.96667	1.35455	2.21	1.21579	0.253333	0.670833	0.82459	0.264286	0.381818	1.3963	1.01646	1.4859	1.20533	0.461905	0.435897	0.926154	0.87193
						0.53333	2.1	0.683333	0.518182	0.68	0.388421	0.862222	0.299167	1.03147	0.925357	0.670588	1.04643	0.45	0.768421	0.295413	0.257353	0.454615	0.345413	0.4375		0.53333	1.87917	1.95833	1.32727	2.14	1.2	0.24	0.654167	0.870492	0.255357	0.372727	1.37037	1.03798	1.47179	1.21733	0.442857	0.448718	0.924615	0.873684
						0.56667	2.33333	0.741667	0.590909	0.74	0.42	0.9	0.340833	1.10033	0.980714	0.711765	1.11071	0.489286	0.852632	0.316514	0.259559	0.461538	0.356422	0.450403		0.56667	1.85833	1.94167	1.28182	2.08	1.16842	0.226667	0.633333	0.92623	0.221429	0.4	1.34321	1.04304	1.45513	1.22667	0.438095	0.469231	0.92	0.884211
						0.6	2.53333	0.808333	0.627273	0.8	0.456842	0.953333	0.365833	1.14459	1.01464	0.723529	1.17857	0.530357	0.931579	0.343119	0.260294	0.478462	0.369266	0.454839		0.6	1.84583	1.95	1.30909	2.01	1.16842	0.226667	0.6375	0.986885	0.230357	0.381818	1.32099	1.07089	1.43077	1.23067	0.42381	0.484615	0.935385	0.905263
						0.63333	2.76667	0.866667	0.672727	0.82	0.509474	0.997778	0.399167	1.16262	1.05571	0.758824	1.23929	0.557143	1.01579	0.366055	0.269853	0.486923	0.375229	0.469355		0.63333	1.8375	1.95833	1.26364	1.95	1.15789	0.233333	0.620833	1.02295	0.226786	0.381818	1.28889	1.08228	1.41282	1.232	0.419048	0.502564	0.926154	0.933333
						0.66667	2.76667	0.916667	0.727273	0.88	0.535789	1.02889	0.436667	1.17738	1.07536	0.8	1.31071	0.589286	1.09474	0.384404	0.279412	0.506923	0.388991	0.475806		0.66667	1.84167	1.95	1.29091	1.9	1.18421	0.242222	0.629167	1.08361	0.217857	0.381818	1.26173	1.09873	1.38461	1.228	0.428571	0.528205	0.895385	0.929825
						0.7	2.9	0.991667	0.763636	0.97	0.572632	1.08222	0.47	1.19049	1.07536	0.805882	1.36429	0.632143	1.20526	0.405505	0.285294	0.509231	0.395413	0.481452		0.7	1.84167	1.94167	1.3	1.84	1.16842	0.237778	0.604167	1.11803	0.230357	0.418182	1.24198	1.11772	1.35128	1.22267	0.42381	0.538462	0.875385	0.949123
						0.73333	3.06667	1.00833	0.845455	1.04	0.62	1.09556	0.524167	1.19377	1.09679	0.829412	1.42143	0.658929	1.28947	0.433945	0.297794	0.523846	0.401835	0.487097		0.73333	1.82917	1.925	1.29091	1.81	1.16316	0.257778	0.6	1.1541	0.239286	0.427273	1.20494	1.12025	1.3218	1.21333	0.433333	0.552564	0.866154	0.947368
						0.76667	3.16667	0.991667	0.909091	1.13	0.688421	1.11111	0.57	1.1741	1.10393	0.864706	1.46429	0.698214	1.39474	0.462385	0.302206	0.54	0.413761	0.486694		0.76667	1.83333	1.94167	1.29091	1.75	1.18421	0.273333	0.5875	1.18688	0.255357	0.372727	1.18889	1.12025	1.30128	1.18533	0.438095	0.565385	0.833846	0.964912
						0.8	3.13333	1.04167	0.963636	1.23	0.709474	1.12667	0.611667	1.13148	1.08964	0.888235	1.5	0.733929	1.52105	0.491743	0.313235	0.551538	0.417431	0.492742		0.8	1.82917	1.93333	1.24545	1.73	1.2	0.275556	0.566667	1.20164	0.251786	0.372727	1.15926	1.12658	1.28333	1.17333	0.442857	0.562821	0.810769	0.963158
						0.83333	3.06667	1.05833	1	1.32	0.735789	1.12889	0.661667	1.09541	1.08964	0.911765	1.54286	0.776786	1.64737	0.510092	0.324265	0.563846	0.426606	0.497581		0.83333	1.82917	1.925	1.21818	1.71	1.18947	0.275556	0.554167	1.22787	0.273214	0.363636	1.12469	1.13671	1.25513	1.15467	0.433333	0.583333	0.772308	0.952632
						0.86667	3	1.08333	1.01818	1.39	0.762105	1.13556	0.7325	1.0659	1.10214	0.911765	1.57143	0.808929	1.75263	0.526606	0.333088	0.576154	0.430275	0.504839		0.86667	1.80833	1.91667	1.25455	1.68	1.20526	0.271111	0.558333	1.24918	0.271429	0.363636	1.09753	1.13165	1.24231	1.13733	0.442857	0.601282	0.755385	0.961404
						0.9	2.9	1.06667	1.08182	1.49	0.798947	1.13333	0.761667	1.04459	1.08429	0.947059	1.59643	0.839286	1.82632	0.544954	0.340441	0.587692	0.431651	0.504435		0.9	1.79583	1.90833	1.21818	1.67	1.22105	0.262222	0.5625	1.26885	0.283929	0.372727	1.07531	1.12532	1.22308	1.132	0.442857	0.60641	0.733846	0.978947
						0.93333	2.83333	1.03333	1.12727	1.56	0.814737	1.13111	0.803333	0.992131	1.04679	0.964706	1.59643	0.864286	1.90526	0.553211	0.341176	0.596154	0.436697	0.517742		0.93333	1.78333	1.90833	1.23636	1.67	1.22632	0.244444	0.558333	1.29016	0.282143	0.390909	1.06296	1.12532	1.20897	1.116	0.457143	0.614103	0.696923	0.978947
						0.96667	2.66667	0.991667	1.12727	1.63	0.82	1.11556	0.828333	0.934754	0.991429	1	1.61071	0.892857	1.98947	0.566972	0.343382	0.610769	0.436239	0.517742		0.96667	1.76667	1.9	1.22727	1.63	1.20526	0.222222	0.558333	1.30164	0.275	0.409091	1.05556	1.12911	1.20128	1.10533	0.466667	0.628205	0.667692	0.998246
						1	2.56667	1.01667	1.14545	1.71	0.862105	1.12	0.824167	0.872459	0.941429	1.02353	1.62143	0.930357	2.0421	0.591743	0.353676	0.619231	0.439908	0.521774		1	1.7625	1.925	1.21818	1.65	1.18421	0.215556	0.5625	1.3	0.291071	0.427273	1.03086	1.13544	1.1641	1.092	0.461905	0.642308	0.66	0.994737
						1.03333	2.43333	1.05	1.19091	1.78	0.872632	1.11556	0.82	0.851148	0.877143	1.05882	1.60357	0.955357	2.10526	0.60367	0.358088	0.619231	0.454128	0.531048		1.03333	1.725	1.925	1.23636	1.65	1.20526	0.202222	0.545833	1.30328	0.303571	0.390909	1.01358	1.14304	1.13846	1.07733	0.461905	0.653846	0.652308	1.01228
						1.06667	2.26667	1.04167	1.23636	1.83	0.893684	1.10444	0.836667	0.823279	0.843214	1.07059	1.62143	0.973214	2.12632	0.619266	0.369853	0.637692	0.461927	0.529435		1.06667	1.7125	1.90833	1.24545	1.66	1.2	0.195556	0.5875	1.30164	0.305357	0.409091	1.00864	1.15316	1.11795	1.06133	0.480952	0.671795	0.627692	1.02632
						1.1	2.13333	1.03333	1.29091	1.86	0.883158	1.11111	0.8325	0.821639	0.800357	1.08235	1.61429	1	2.18421	0.637615	0.366912	0.650769	0.458257	0.532661		1.1	1.67917	1.85833	1.26364	1.67	1.2	0.175556	0.5625	1.29016	0.282143	0.4	0.995062	1.15823	1.08462	1.05067	0.471429	0.676923	0.606154	1.04737
						1.13333	2	1.09167	1.33636	1.92	0.935789	1.10222	0.8075	0.797049	0.750357	1.11765	1.59286	1.00714	2.21053	0.649541	0.367647	0.671538	0.462844	0.541935		1.13333	1.6625	1.85833	1.27273	1.67	1.17368	0.162222	0.55	1.29016	0.273214	0.4	0.991358	1.16835	1.0641	1.048	0.47619	0.674359	0.590769	1.07018
						1.16667	1.86667	1.075	1.4	1.97	0.941053	1.08444	0.824167	0.780656	0.734286	1.11176	1.55357	1.025	2.24211	0.658716	0.369853	0.674615	0.46055	0.547177		1.16667	1.57083	1.85833	1.3	1.62	1.19474	0.142222	0.533333	1.29508	0.294643	0.409091	0.975309	1.16329	1.02692	1.03867	0.485714	0.658974	0.587692	1.08246
						1.2	1.7	1.08333	1.44545	1.98	0.941053	1.06889	0.849167	0.764262	0.698571	1.11765	1.53571	1.05893	2.24211	0.666055	0.373529	0.69	0.456422	0.550403		1.2	1.55417	1.875	1.35455	1.63	1.19474	0.133333	0.541667	1.3	0.2875	0.436364	0.964198	1.15443	1.00128	1.028	0.471429	0.653846	0.569231	1.08947
						1.23333	1.6	1.075	1.47273	2	0.977895	1.06222	0.87	0.765902	0.67	1.11765	1.48929	1.05893	2.26842	0.681651	0.377941	0.704615	0.46055	0.554435		1.23333	1.54583	1.88333	1.38182	1.63	1.18421	0.115556	0.570833	1.31147	0.278571	0.436364	0.97284	1.15316	0.984615	1.00267	0.504762	0.661538	0.550769	1.07018
						1.26667	1.36667	1.10833	1.46364	2.11	0.988421	1.03778	0.890833	0.772459	0.634286	1.12353	1.45	1.06786	2.25789	0.694495	0.3875	0.719231	0.473394	0.552419		1.26667	1.525	1.86667	1.40909	1.6	1.14737	0.106667	0.566667	1.30656	0.282143	0.445455	0.962963	1.14937	0.966667	1	0.509524	0.665385	0.546154	1.06491
						1.3	1.26667	1.11667	1.48182	2.15	1.00421	1	0.936667	0.774098	0.611071	1.12941	1.43571	1.1125	2.26316	0.725688	0.391176	0.736923	0.479358	0.553629		1.3	1.49583	1.84167	1.40909	1.59	1.15789	0.088889	0.579167	1.29508	0.3125	0.454545	0.938272	1.13544	0.966667	0.98	0.5	0.664103	0.516923	1.05614
						1.33333	1.13333	1.15	1.42727	2.23	1.00947	0.962222	0.978333	0.767541	0.578929	1.18235	1.39643	1.11786	2.25263	0.748624	0.400735	0.761538	0.486697	0.558065		1.33333	1.50417	1.85	1.42727	1.57	1.15263	0.093333	0.575	1.30492	0.325	0.454545	0.92716	1.12911	0.948718	0.949333	0.509524	0.683333	0.5	1.0386
						1.36667	1	1.16667	1.41818	2.31	1.04105	0.948889	0.999167	0.757705	0.548571	1.19412	1.36786	1.1375	2.24211	0.774312	0.397059	0.757692	0.490367	0.560887		1.36667	1.49583	1.84167	1.47273	1.55	1.14737	0.088889	0.6	1.32131	0.307143	0.472727	0.912346	1.12532	0.958974	0.926667	0.514286	0.683333	0.481538	1.0386
						1.4	0.9	1.225	1.39091	2.33	1.04632	0.908889	0.990833	0.757705	0.503929	1.18235	1.33571	1.15	2.24211	0.790826	0.397794	0.763846	0.497248	0.563306		1.4	1.49167	1.83333	1.47273	1.57	1.1421	0.068889	0.595833	1.31967	0.307143	0.472727	0.903704	1.10506	0.95	0.908	0.528571	0.676923	0.453846	1.01053
						1.43333	0.8	1.25	1.35455	2.38	1.05684	0.864444	1.00333	0.760984	0.47	1.16471	1.30714	1.14286	2.20526	0.808257	0.405147	0.776154	0.497248	0.562903		1.43333	1.4875	1.84167	1.50909	1.56	1.13158	0.057778	0.591667	1.3082	0.307143	0.454545	0.891358	1.08861	0.939744	0.877333	0.542857	0.664103	0.409231	1.00526
						1.46667	0.766667	1.31667	1.30909	2.36	1.07263	0.824444	1.02	0.764262	0.439643	1.17647	1.30357	1.14107	2.16842	0.829358	0.419853	0.786154	0.491284	0.568548		1.46667	1.4625	1.84167	1.51818	1.55	1.11053	0.053333	0.583333	1.31147	0.323214	0.481818	0.890123	1.08734	0.928205	0.854667	0.542857	0.673077	0.4	0.998246
						1.5	0.7	1.35833	1.27273	2.36	1.08842	0.791111	1.04917	0.77082	0.421786	1.16471	1.26786	1.13929	2.13158	0.846789	0.427206	0.787692	0.504128	0.57621		1.5	1.44583	1.85833	1.45454	1.53	1.12105	0.048889	0.583333	1.32459	0.298214	0.527273	0.877778	1.08228	0.921795	0.829333	0.547619	0.664103	0.392308	1.00175
						1.53333	0.7	1.38333	1.26364	2.37	1.10421	0.766667	1.03667	0.779016	0.409286	1.15294	1.23571	1.11964	2.09474	0.855963	0.433824	0.801538	0.504587	0.570565		1.53333	1.425	1.90833	1.51818	1.5	1.11053	0.04	0.604167	1.32459	0.2875	0.554545	0.858025	1.06709	0.9	0.812	0.542857	0.666667	0.381538	0.989474
						1.56667	0.666667	1.425	1.22727	2.33	1.09895	0.735556	1.095	0.792131	0.398571	1.15882	1.20714	1.11071	2.06316	0.879817	0.438971	0.810769	0.51055	0.580645		1.56667	1.4125	1.94167	1.50909	1.5	1.1	0.033333	0.579167	1.32295	0.2875	0.563636	0.844444	1.05443	0.879487	0.781333	0.528571	0.667949	0.38	0.963158
						1.6	0.566667	1.46667	1.24545	2.31	1.08842	0.695556	1.10333	0.801967	0.378929	1.14706	1.18214	1.09286	2.0421	0.886239	0.451471	0.82	0.50367	0.58629		1.6	1.40833	1.95	1.50909	1.49	1.08947	0.028889	0.579167	1.32131	0.269643	0.609091	0.828395	1.03291	0.853846	0.766667	0.52381	0.651282	0.376923	0.959649
						1.63333	0.566667	1.475	1.23636	2.26	1.09368	0.677778	1.09917	0.811803	0.364643	1.11765	1.14286	1.07143	2.01053	0.89633	0.457353	0.816154	0.505963	0.582661		1.63333	1.4125	1.95	1.49091	1.44	1.07895	0.033333	0.575	1.32787	0.269643	0.618182	0.820988	1.01266	0.825641	0.745333	0.514286	0.648718	0.384615	0.949123
						1.66667	0.533333	1.53333	1.25455	2.21	1.09895	0.646667	1.09917	0.806885	0.345	1.12353	1.125	1.05536	1.96842	0.909174	0.465441	0.813846	0.504128	0.575806		1.66667	1.39167	1.975	1.46364	1.44	1.06842	0.044444	0.55	1.32787	0.266071	0.663636	0.81358	1.0076	0.797436	0.728	0.5	0.65641	0.376923	0.950877
						1.7	0.533333	1.56667	1.29091	2.19	1.10947	0.635556	1.09083	0.813443	0.330714	1.09412	1.09286	1.04464	1.90526	0.918349	0.481618	0.796923	0.509174	0.579435		1.7	1.36667	2	1.48182	1.46	1.05263	0.048889	0.554167	1.34754	0.260714	0.718182	0.788889	0.992405	0.779487	0.72	0.485714	0.65	0.386154	0.947368
						1.73333	0.5	1.64167	1.30909	2.15	1.12526	0.593333	1.095	0.811803	0.312857	1.07059	1.08929	1.0375	1.85263	0.933945	0.4875	0.799231	0.509633	0.582661		1.73333	1.3625	2	1.46364	1.43	1.0579	0.055556	0.541667	1.33279	0.267857	0.754545	0.785185	0.983544	0.760256	0.7	0.461905	0.633333	0.4	0.924561
						1.76667	0.466667	1.69167	1.31818	2.12	1.14632	0.58	1.0575	0.811803	0.291429	1.04706	1.08571	1.04107	1.8	0.949541	0.497794	0.790769	0.511009	0.584274		1.76667	1.34167	2	1.46364	1.43	1.05263	0.048889	0.558333	1.33607	0.280357	0.818182	0.755556	0.963291	0.735897	0.677333	0.461905	0.638462	0.395385	0.912281
						1.8	0.466667	1.74167	1.34545	2.13	1.13579	0.56	1.045	0.813443	0.259286	1.04706	1.03929	1.03036	1.72632	0.96055	0.497059	0.786923	0.504128	0.595161		1.8	1.34167	2	1.45454	1.41	1.0579	0.037778	0.55	1.33279	0.282143	0.827273	0.735802	0.944304	0.720513	0.650667	0.452381	0.634615	0.406154	0.894737
						1.83333	0.466667	1.75	1.39091	2.11	1.13579	0.522222	1.0075	0.829836	0.271786	1.02353	1.00357	1.02679	1.67895	0.957798	0.5	0.79	0.508257	0.591935		1.83333	1.3375	1.99167	1.43636	1.35	1.03158	0.033333	0.520833	1.36721	0.282143	0.836364	0.711111	0.937975	0.708974	0.638667	0.433333	0.634615	0.409231	0.882456
						1.86667	0.466667	1.825	1.40909	2.12	1.15158	0.495556	0.978333	0.856066	0.268214	0.982353	0.946429	1.02321	1.66316	0.968807	0.503676	0.790769	0.51789	0.587903		1.86667	1.34583	1.96667	1.41818	1.36	1.04211	0.046667	0.520833	1.37213	0.294643	0.854545	0.683951	0.93038	0.698718	0.632	0.409524	0.639744	0.415385	0.852632
						1.9	0.466667	1.83333	1.41818	2.09	1.14105	0.488889	0.9325	0.89541	0.245	0.970588	0.917857	1.02857	1.62632	0.974312	0.516912	0.792308	0.516514	0.594758		1.9	1.35417	1.975	1.41818	1.35	1.02632	0.053333	0.529167	1.37377	0.296429	0.881818	0.646914	0.931646	0.694872	0.62	0.428571	0.632051	0.427692	0.838596
						1.93333	0.433333	1.875	1.47273	2.09	1.1621	0.471111	0.895	0.926557	0.237857	0.941176	0.885714	1.01607	1.5579	0.974312	0.517647	0.784615	0.52156	0.592742		1.93333	1.34583	1.95	1.41818	1.36	1.03684	0.062222	0.504167	1.37377	0.303571	0.9	0.641975	0.910127	0.689744	0.618667	0.419048	0.624359	0.418462	0.824561
						1.96667	0.366667	1.85833	1.48182	2.07	1.1621	0.451111	0.878333	0.956066	0.2325	0.888235	0.867857	1.01964	1.54211	0.97156	0.535294	0.783077	0.532569	0.582661		1.96667	1.3625	1.98333	1.40909	1.36	1.03158	0.057778	0.483333	1.38033	0.291071	0.927273	0.623457	0.886076	0.687179	0.618667	0.419048	0.621795	0.421538	0.789474
						2	0.366667	1.88333	1.46364	2.08	1.16737	0.426667	0.853333	0.96918	0.212857	0.841176	0.853571	1.01786	1.53158	0.977982	0.550735	0.778462	0.534862	0.583468		2	1.3375	1.98333	1.38182	1.36	0.989474	0.053333	0.470833	1.35902	0.2875	0.945455	0.607407	0.873418	0.678205	0.622667	0.42381	0.619231	0.446154	0.770175

## Sheet: Figure 3
2A (deltaF/F; raw data input into SVM; code also provided)
	NP+									NP-										ME+									ME-										MX+									MX-
	RI120				RR20					RI120				RR20						RI120				RR20					RI120				RR20						RI120				RR20					RI120
Time|ID	1	2	3	4	1	2	3	4	5	1	2	3	4	1	2	3	4	5		1	2	3	4	1	2	3	4	5	1	2	3	4	1	2	3	4	5		1	2	3	4	1	2	3	4	5	1	2
-2	0	0.525	0.372727	0.54	0.435789	0.471111	0.561667	0.342951	0.523571	0.788235	0.671429	0.480357	0.468421	0.691743	0.444853	0.57	0.447706	0.531855		0.654167	0.291667	0.136364	0.75	-0.01053	0.386667	0.058333	0.403279	0.571429	0.563636	0.564198	0.249367	0.197436	0.208	0.719048	0.467949	0.426154	0.445614		0.1	0.833333	0.209091	0.39	0.178947	0.073333	0.543478	0.73	0.267857	0.603448	0.917284
-1.96667	0	0.533333	0.354545	0.54	0.441053	0.457778	0.545	0.354426	0.523571	0.8	0.660714	0.473214	0.447368	0.686239	0.436029	0.568462	0.435321	0.533871		0.6625	0.275	0.127273	0.72	0.031579	0.371111	0.0625	0.413115	0.567857	0.554545	0.549383	0.246835	0.2	0.194667	0.738095	0.45641	0.421538	0.44386		0.1	0.8	0.190909	0.39	0.173684	0.068889	0.547826	0.741667	0.260714	0.603448	0.955556
-1.93333	0	0.508333	0.336364	0.58	0.435789	0.446667	0.524167	0.37082	0.525357	0.835294	0.664286	0.464286	0.447368	0.675229	0.435294	0.565385	0.424771	0.539113		0.679167	0.283333	0.127273	0.68	0.052632	0.382222	0.066667	0.414754	0.566071	0.545455	0.545679	0.251899	0.189744	0.184	0.733333	0.45641	0.418462	0.435088		0.1	0.791667	0.254545	0.42	0.147368	0.073333	0.552174	0.736667	0.242857	0.603448	0.980247
-1.9	0	0.541667	0.354545	0.59	0.441053	0.453333	0.536667	0.385574	0.527143	0.852941	0.65	0.469643	0.431579	0.674312	0.430147	0.563846	0.416972	0.539516		0.720833	0.266667	0.109091	0.62	0.094737	0.373333	0.075	0.419672	0.560714	0.545455	0.549383	0.243038	0.198718	0.18	0.742857	0.471795	0.42	0.419298		0.066667	0.791667	0.254545	0.41	0.152632	0.084444	0.53913	0.745	0.2375	0.596552	0.993827
-1.86667	0	0.533333	0.354545	0.61	0.425263	0.451111	0.536667	0.39541	0.543214	0.852941	0.660714	0.455357	0.4	0.657798	0.429412	0.562308	0.398624	0.540726		0.75	0.283333	0.1	0.57	0.110526	0.366667	0.075	0.42623	0.548214	0.527273	0.548148	0.241772	0.185897	0.16	0.742857	0.465385	0.407692	0.414035		0.133333	0.741667	0.209091	0.39	0.163158	0.082222	0.556522	0.73	0.235714	0.57931	0.990123
-1.83333	0.0666667	0.533333	0.345455	0.64	0.42	0.444444	0.536667	0.408525	0.548571	0.876471	0.646429	0.453571	0.4	0.650459	0.426471	0.55	0.389908	0.545565		0.754167	0.275	0.118182	0.49	0.1	0.348889	0.091667	0.421311	0.535714	0.509091	0.52716	0.234177	0.189744	0.158667	0.757143	0.474359	0.416923	0.4		0.133333	0.708333	0.209091	0.4	0.173684	0.073333	0.556522	0.746667	0.226786	0.582759	1
-1.8	0	0.575	0.354545	0.64	0.425263	0.435556	0.536667	0.418361	0.555714	0.852941	0.625	0.4375	0.389474	0.636697	0.438235	0.546923	0.383945	0.546371		0.766667	0.3	0.090909	0.45	0.121053	0.337778	0.079167	0.422951	0.525	0.527273	0.522222	0.246835	0.196154	0.145333	0.757143	0.474359	0.416923	0.382456		0.133333	0.675	0.190909	0.4	0.189474	0.053333	0.565217	0.753333	0.217857	0.57931	1.01852
-1.76667	0.0333333	0.575	0.390909	0.66	0.425263	0.424444	0.490833	0.426557	0.571786	0.9	0.639286	0.421429	0.389474	0.627523	0.441912	0.542308	0.387156	0.552419		0.7625	0.308333	0.072727	0.45	0.136842	0.322222	0.0875	0.404918	0.507143	0.472727	0.522222	0.239241	0.20641	0.14	0.780952	0.474359	0.418462	0.378947		0.133333	0.666667	0.209091	0.4	0.210526	0.048889	0.586957	0.778333	0.217857	0.575862	1.04815
-1.73333	0	0.558333	0.4	0.68	0.446316	0.428889	0.495	0.42	0.571786	0.917647	0.639286	0.425	0.373684	0.614679	0.440441	0.536923	0.385321	0.560887		0.758333	0.333333	0.054545	0.42	0.1	0.322222	0.091667	0.398361	0.5	0.445455	0.518519	0.236709	0.220513	0.138667	0.771429	0.480769	0.412308	0.37193		0.1	0.641667	0.209091	0.41	0.221053	0.044444	0.604348	0.778333	0.201786	0.586207	1.06049
-1.7	0	0.558333	0.427273	0.7	0.446316	0.422222	0.486667	0.423279	0.586071	0.9	0.628571	0.444643	0.373684	0.609174	0.444118	0.526154	0.400459	0.560887		0.754167	0.341667	0.045455	0.39	0.084211	0.308889	0.095833	0.393443	0.483929	0.454545	0.507407	0.237975	0.214103	0.130667	0.780952	0.483333	0.416923	0.364912		0.1	0.608333	0.190909	0.41	0.236842	0.042222	0.630435	0.773333	0.194643	0.603448	1.0716
-1.66667	0.0333333	0.533333	0.427273	0.71	0.472632	0.417778	0.465833	0.44623	0.621786	0.9	0.642857	0.4375	0.352632	0.598165	0.443382	0.519231	0.406881	0.567742		0.7375	0.333333	0.018182	0.36	0.047368	0.3	0.1	0.393443	0.457143	0.454545	0.503704	0.232911	0.217949	0.137333	0.8	0.49359	0.407692	0.363158		0.133333	0.6	0.190909	0.42	0.231579	0.04	0.634783	0.781667	0.189286	0.617241	1.09136
-1.63333	0.133333	0.55	0.427273	0.75	0.483158	0.415556	0.4575	0.452787	0.637857	0.9	0.628571	0.453571	0.347368	0.587156	0.449265	0.528462	0.410092	0.574597		0.733333	0.341667	-0.00909	0.34	0.036842	0.291111	0.108333	0.383607	0.430357	0.427273	0.492593	0.235443	0.219231	0.134667	0.795238	0.508974	0.403077	0.364912		0.1	0.55	0.172727	0.42	0.242105	0.035556	0.652174	0.793333	0.176786	0.62069	1.11975
-1.6	0.1	0.533333	0.409091	0.76	0.477895	0.422222	0.4575	0.436393	0.634286	0.929412	0.614286	0.451786	0.357895	0.587156	0.459559	0.54	0.412844	0.586694		0.745833	0.341667	-0.04545	0.34	0.015789	0.271111	0.116667	0.372131	0.423214	0.4	0.492593	0.237975	0.226923	0.138667	0.8	0.505128	0.401538	0.363158		0.066667	0.541667	0.172727	0.42	0.263158	0.051111	0.652174	0.808333	0.167857	0.641379	1.15556
-1.56667	0	0.566667	0.418182	0.78	0.441053	0.411111	0.428333	0.441311	0.6325	0.911765	0.617857	0.442857	0.357895	0.575229	0.4625	0.541538	0.405963	0.600806		0.754167	0.366667	-0.07273	0.34	0.010526	0.26	0.1125	0.363934	0.417857	0.390909	0.506173	0.234177	0.235897	0.134667	0.814286	0.5	0.407692	0.37193		0.1	0.491667	0.181818	0.44	0.247368	0.055556	0.665217	0.815	0.146429	0.634483	1.18395
-1.53333	0.0666667	0.558333	0.390909	0.8	0.430526	0.411111	0.403333	0.436393	0.646786	0.929412	0.617857	0.444643	0.373684	0.558716	0.463235	0.546923	0.405505	0.6		0.754167	0.35	-0.09091	0.33	0.005263	0.271111	0.120833	0.362295	0.405357	0.363636	0.495062	0.221519	0.244872	0.142667	0.814286	0.502564	0.415385	0.387719		0.1	0.45	0.163636	0.41	0.257895	0.06	0.656522	0.806667	0.103571	0.658621	1.21481
-1.5	0	0.55	0.381818	0.82	0.393684	0.411111	0.3825	0.434754	0.652143	0.882353	0.617857	0.442857	0.4	0.558716	0.475735	0.545385	0.395872	0.608468		0.783333	0.358333	-0.08182	0.28	-0.01053	0.297778	0.129167	0.357377	0.389286	0.354545	0.491358	0.227848	0.242308	0.141333	0.819048	0.50641	0.423077	0.387719		0.1	0.441667	0.154545	0.42	0.226316	0.055556	0.665217	0.771667	0.082143	0.672414	1.23951
-1.46667	0	0.491667	0.4	0.8	0.383158	0.404444	0.361667	0.429836	0.652143	0.882353	0.614286	0.451786	0.4	0.538532	0.483824	0.551538	0.399083	0.620565		0.8125	0.341667	-0.12727	0.26	-0.02105	0.306667	0.166667	0.362295	0.367857	0.336364	0.496296	0.218987	0.242308	0.137333	0.861905	0.525641	0.427692	0.401754		0.066667	0.433333	0.145455	0.43	0.231579	0.064444	0.647826	0.738333	0.0875	0.672414	1.25802
-1.43333	0.0666667	0.475	0.381818	0.79	0.351579	0.397778	0.3325	0.44459	0.652143	0.870588	0.607143	0.446429	0.415789	0.526606	0.494118	0.553077	0.396789	0.629032		0.825	0.358333	-0.10909	0.25	-0.02632	0.315556	0.183333	0.354098	0.3625	0.363636	0.497531	0.226582	0.244872	0.142667	0.847619	0.538462	0.433846	0.417544		0.1	0.4	0.172727	0.41	0.210526	0.068889	0.665217	0.708333	0.101786	0.706897	1.28148
-1.4	0.0333333	0.425	0.354545	0.81	0.351579	0.404444	0.290833	0.441311	0.639643	0.852941	0.607143	0.457143	0.426316	0.511009	0.494118	0.542308	0.383945	0.641129		0.85	0.358333	-0.1	0.21	-0.03158	0.32	0.216667	0.360656	0.355357	0.354545	0.487654	0.220253	0.244872	0.149333	0.852381	0.530769	0.424615	0.431579		0.066667	0.408333	0.163636	0.41	0.205263	0.071111	0.673913	0.69	0.101786	0.713793	1.3037
-1.36667	0.0666667	0.425	0.327273	0.82	0.330526	0.417778	0.2575	0.423279	0.628929	0.847059	0.617857	0.466071	0.421053	0.499083	0.497794	0.537692	0.380734	0.645565		0.845833	0.35	-0.04545	0.19	-0.02632	0.326667	0.233333	0.357377	0.366071	0.327273	0.469136	0.243038	0.242308	0.148	0.852381	0.548718	0.44	0.42807		0.1	0.416667	0.181818	0.41	0.221053	0.086667	0.669565	0.653333	0.1	0.741379	1.31975
-1.33333	0.0333333	0.408333	0.318182	0.82	0.325263	0.413333	0.240833	0.411803	0.621786	0.841176	0.596429	0.475	0.389474	0.481651	0.509559	0.528462	0.36789	0.652823		0.85	0.325	-0.00909	0.15	-0.03158	0.331111	0.2625	0.342623	0.364286	0.327273	0.459259	0.258228	0.246154	0.162667	0.847619	0.567949	0.449231	0.438596		0.066667	0.408333	0.190909	0.4	0.221053	0.084444	0.656522	0.636667	0.121429	0.765517	1.34074
-1.3	0.0333333	0.4	0.309091	0.84	0.304211	0.428889	0.236667	0.390492	0.639643	0.823529	0.6	0.483929	0.389474	0.470642	0.510294	0.517692	0.359174	0.6625		0.854167	0.291667	0.045455	0.13	-0.04737	0.32	0.266667	0.332787	0.35	0.309091	0.451852	0.26962	0.24359	0.157333	0.847619	0.570513	0.453846	0.445614		0.1	0.433333	0.218182	0.38	0.221053	0.091111	0.695652	0.606667	0.135714	0.793103	1.35185
-1.26667	0.1	0.4	0.290909	0.85	0.283158	0.44	0.224167	0.383934	0.634286	0.817647	0.557143	0.492857	0.384211	0.469725	0.521324	0.503846	0.349083	0.670161		0.841667	0.291667	0.081818	0.06	-0.03158	0.324444	0.2875	0.331148	0.355357	0.318182	0.450617	0.273418	0.228205	0.174667	0.861905	0.585897	0.464615	0.436842		0.1	0.408333	0.245455	0.39	0.231579	0.097778	0.7	0.608333	0.141071	0.824138	1.37284
-1.23333	0.0666667	0.383333	0.3	0.83	0.267368	0.44	0.2075	0.374098	0.637857	0.776471	0.55	0.4875	0.363158	0.454128	0.527206	0.510769	0.336239	0.679435		0.845833	0.266667	0.127273	0.02	-0.03684	0.34	0.3375	0.336066	0.355357	0.345455	0.438272	0.28481	0.238462	0.174667	0.866667	0.59359	0.461538	0.445614		0.1	0.425	0.272727	0.4	0.215789	0.106667	0.695652	0.625	0.130357	0.855172	1.38519
-1.2	0	0.358333	0.318182	0.83	0.241053	0.475556	0.186667	0.37082	0.650357	0.776471	0.525	0.480357	0.373684	0.433945	0.533824	0.503846	0.338073	0.683065		0.833333	0.266667	0.209091	-0.02	-0.04737	0.362222	0.354167	0.332787	0.351786	0.345455	0.448148	0.298734	0.239744	0.190667	0.871429	0.602564	0.472308	0.445614		0.033333	0.408333	0.263636	0.37	0.210526	0.111111	0.695652	0.616667	0.1125	0.9	1.39753
-1.16667	0.0333333	0.35	0.3	0.84	0.241053	0.475556	0.195	0.367541	0.646786	0.776471	0.532143	0.476786	0.368421	0.425688	0.546324	0.504615	0.333486	0.697177		0.829167	0.291667	0.245455	-0.05	-0.02105	0.348889	0.3875	0.365574	0.355357	0.327273	0.454321	0.303797	0.241026	0.205333	0.909524	0.608974	0.475385	0.449123		0.066667	0.441667	0.263636	0.33	0.231579	0.12	0.678261	0.611667	0.130357	0.937931	1.39877
-1.13333	0.0333333	0.341667	0.272727	0.81	0.230526	0.475556	0.1825	0.367541	0.634286	0.764706	0.503571	0.4875	0.363158	0.414679	0.543382	0.492308	0.328899	0.702419		0.825	0.275	0.327273	-0.06	-0.00526	0.38	0.4375	0.385246	0.35	0.327273	0.455556	0.317722	0.25	0.206667	0.942857	0.629487	0.484615	0.459649		0.066667	0.458333	0.290909	0.34	0.231579	0.128889	0.678261	0.613333	0.151786	0.962069	1.4
-1.1	0.0333333	0.333333	0.218182	0.77	0.241053	0.48	0.174167	0.347869	0.627143	0.752941	0.471429	0.483929	0.368421	0.39633	0.561765	0.491538	0.322477	0.718548		0.8125	0.3	0.381818	-0.07	0	0.406667	0.479167	0.408197	0.367857	0.3	0.47037	0.321519	0.247436	0.225333	0.966667	0.644872	0.490769	0.454386		0.1	0.466667	0.3	0.33	0.257895	0.133333	0.669565	0.625	0.153571	0.975862	1.40494
-1.06667	0.1	0.308333	0.163636	0.74	0.225263	0.48	0.174167	0.318361	0.623571	0.729412	0.421429	0.473214	0.384211	0.384404	0.563235	0.482308	0.326147	0.732258		0.795833	0.3	0.418182	-0.09	0.005263	0.42	0.495833	0.442623	0.392857	0.3	0.48642	0.331646	0.25641	0.234667	0.980952	0.661538	0.490769	0.464912		0.066667	0.491667	0.290909	0.33	0.252632	0.144444	0.643478	0.623333	0.146429	0.989655	1.40617
-1.03333	0.0666667	0.283333	0.118182	0.71	0.225263	0.464444	0.178333	0.311803	0.614643	0.758824	0.407143	0.460714	0.384211	0.36789	0.565441	0.474615	0.331651	0.746774		0.795833	0.316667	0.445455	-0.1	0.010526	0.453333	0.554167	0.478689	0.416071	0.290909	0.503704	0.359494	0.252564	0.265333	1.01429	0.673077	0.510769	0.470175		0.066667	0.525	0.290909	0.3	0.263158	0.144444	0.621739	0.61	0.141071	1.00345	1.39506
-1	0.133333	0.275	0.118182	0.66	0.209474	0.468889	0.186667	0.300328	0.586071	0.747059	0.4	0.448214	0.384211	0.353211	0.571324	0.461538	0.337156	0.7625		0.766667	0.283333	0.509091	-0.08	0.063158	0.495556	0.6125	0.534426	0.441071	0.318182	0.511111	0.377215	0.274359	0.281333	1.00476	0.682051	0.529231	0.475439		0.033333	0.533333	0.3	0.29	0.263158	0.151111	0.617391	0.595	0.153571	1.0069	1.39753
-0.96667	0.133333	0.25	0.0909091	0.62	0.204211	0.484444	0.165833	0.282295	0.575357	0.752941	0.353571	0.441071	0.357895	0.336697	0.578676	0.451538	0.348624	0.781855		0.75	0.283333	0.554545	-0.08	0.131579	0.531111	0.65	0.578689	0.471429	0.263636	0.519753	0.403797	0.280769	0.321333	1.01429	0.714103	0.572308	0.5		0.033333	0.55	0.290909	0.29	0.263158	0.146667	0.595652	0.595	0.146429	1.03103	1.38889
-0.93333	0.133333	0.216667	0.1	0.57	0.209474	0.495556	0.174167	0.282295	0.553929	0.747059	0.342857	0.432143	0.384211	0.326606	0.5875	0.448462	0.349083	0.789113		0.75	0.333333	0.609091	-0.05	0.173684	0.575556	0.675	0.637705	0.507143	0.272727	0.533333	0.43038	0.302564	0.353333	1.06191	0.735897	0.612308	0.524561		0.033333	0.525	0.272727	0.27	0.273684	0.157778	0.6	0.605	0.148214	1.04138	1.38395
-0.9	0.133333	0.191667	0.136364	0.56	0.198947	0.491111	0.199167	0.277377	0.539643	0.747059	0.310714	0.425	0.384211	0.307339	0.597794	0.434615	0.351835	0.799597		0.733333	0.35	0.636364	-0.03	0.226316	0.642222	0.725	0.698361	0.530357	0.254545	0.554321	0.441772	0.325641	0.389333	1.09524	0.733333	0.658462	0.55614		0.033333	0.525	0.254545	0.26	0.278947	0.164444	0.604348	0.598333	0.144643	1.05517	1.38148
-0.86667	0.166667	0.2	0.127273	0.52	0.193684	0.493333	0.1825	0.277377	0.537857	0.711765	0.257143	0.425	0.363158	0.289908	0.596324	0.428462	0.36055	0.802419		0.7375	0.35	0.7	-0.01	0.315789	0.715556	0.766667	0.772131	0.548214	0.254545	0.579012	0.460759	0.34359	0.416	1.15238	0.728205	0.713846	0.587719		0.066667	0.508333	0.227273	0.22	0.289474	0.177778	0.591304	0.598333	0.133929	1.07931	1.36296
-0.83333	0.2	0.175	0.154545	0.44	0.183158	0.493333	0.1825	0.272459	0.523571	0.741176	0.225	0.414286	0.363158	0.274312	0.606618	0.413846	0.360092	0.802016		0.733333	0.358333	0.709091	0.06	0.378947	0.795556	0.808333	0.854098	0.6	0.218182	0.620988	0.474684	0.347436	0.450667	1.19048	0.739744	0.764615	0.631579		0.066667	0.483333	0.254545	0.22	0.3	0.188889	0.586957	0.643333	0.128571	1.10345	1.3358
-0.8	0.2	0.125	0.145455	0.39	0.172632	0.493333	0.17	0.262623	0.518214	0.741176	0.232143	0.405357	0.352632	0.26422	0.606618	0.402308	0.354128	0.796371		0.708333	0.391667	0.754545	0.09	0.463158	0.88	0.829167	0.942623	0.660714	0.227273	0.653086	0.489873	0.364103	0.48	1.24286	0.753846	0.827692	0.65614		0	0.475	0.245455	0.2	0.289474	0.208889	0.582609	0.636667	0.1375	1.11724	1.32099
-0.76667	0.166667	0.116667	0.118182	0.39	0.172632	0.491111	0.161667	0.256066	0.503929	0.752941	0.203571	0.380357	0.321053	0.246789	0.602941	0.405385	0.348165	0.793548		0.7125	0.4	0.790909	0.15	0.526316	0.988889	0.870833	1.02787	0.739286	0.209091	0.68642	0.51519	0.4	0.517333	1.27619	0.779487	0.896923	0.694737		0	0.441667	0.254545	0.19	0.305263	0.228889	0.582609	0.651667	0.139286	1.15172	1.29136
-0.73333	0.166667	0.1	0.145455	0.38	0.151579	0.486667	0.161667	0.252787	0.491429	0.764706	0.157143	0.367857	0.289474	0.237615	0.597059	0.391538	0.348165	0.789919		0.725	0.416667	0.854545	0.27	0.584211	1.07111	0.895833	1.12295	0.791071	0.209091	0.730864	0.539241	0.425641	0.556	1.32381	0.797436	0.958462	0.736842		0.033333	0.45	0.254545	0.16	0.289474	0.251111	0.573913	0.658333	0.15	1.15172	1.26049
-0.7	0.166667	0.05	0.0818182	0.36	0.141053	0.488889	0.149167	0.252787	0.500357	0.735294	0.146429	0.344643	0.268421	0.221101	0.597059	0.382308	0.335321	0.784677		0.729167	0.466667	0.909091	0.34	0.642105	1.19333	0.933333	1.21148	0.875	0.190909	0.77037	0.562025	0.446154	0.593333	1.34286	0.811538	1.00462	0.768421		0.033333	0.425	0.254545	0.11	0.263158	0.282222	0.582609	0.66	0.155357	1.16207	1.23086
-0.66667	0.166667	0	0.0636364	0.36	0.104211	0.464444	0.153333	0.242951	0.502143	0.758824	0.128571	0.307143	0.236842	0.199083	0.591912	0.379231	0.327064	0.783871		0.741667	0.558333	0.981818	0.49	0.710526	1.28667	0.966667	1.29016	0.933929	0.2	0.803704	0.605063	0.475641	0.630667	1.3619	0.824359	1.06	0.803509		0.1	0.391667	0.245455	0.06	0.252632	0.333333	0.595652	0.658333	0.173214	1.15517	1.19012
-0.63333	0.166667	-0.025	0.0636364	0.35	0.062105	0.464444	0.128333	0.234754	0.495	0.782353	0.135714	0.294643	0.189474	0.181651	0.588971	0.369231	0.313303	0.771774		0.741667	0.633333	1.06364	0.61	0.768421	1.37778	0.991667	1.37869	1	0.209091	0.853086	0.621519	0.519231	0.662667	1.4	0.825641	1.12615	0.842105		0.1	0.375	0.218182	0.01	0.226316	0.384444	0.591304	0.655	0.164286	1.15862	1.13951
-0.6	0.233333	0.00833333	0.00909091	0.32	0.046316	0.448889	0.103333	0.226557	0.486071	0.817647	0.117857	0.253571	0.178947	0.159633	0.571324	0.366154	0.299541	0.762903		0.758333	0.741667	1.11818	0.75	0.847368	1.46444	1.02083	1.45574	1.05893	0.209091	0.916049	0.658228	0.560256	0.709333	1.42381	0.821795	1.17077	0.877193		0.1	0.383333	0.2	-0.03	0.189474	0.437778	0.582609	0.635	0.198214	1.1931	1.06173
-0.56667	0.3	-0.025	0.0181818	0.32	0.004211	0.437778	0.099167	0.215082	0.486071	0.811765	0.096429	0.225	0.152632	0.144037	0.564706	0.361538	0.295872	0.755242		0.745833	0.791667	1.19091	0.9	0.921053	1.54	1.03333	1.5082	1.125	0.218182	0.961728	0.692405	0.614103	0.738667	1.44286	0.821795	1.19692	0.915789		0.1	0.291667	0.163636	-0.07	0.136842	0.495556	0.604348	0.615	0.216071	1.17586	0.988889
-0.53333	0.333333	-0.025	-0.0181818	0.32	-0.05368	0.428889	0.1075	0.208525	0.4825	0.835294	0.085714	0.216071	0.147368	0.116514	0.552206	0.351538	0.290367	0.741935		0.7375	0.875	1.24545	1.05	0.973684	1.61333	1.05833	1.54262	1.19107	0.218182	1.01728	0.720253	0.667949	0.782667	1.43809	0.817949	1.21846	0.938596		0.133333	0.241667	0.109091	-0.17	0.073684	0.535556	0.6	0.59	0.232143	1.17241	0.91358
-0.5	0.333333	-0.05	-0.0363636	0.33	-0.10632	0.413333	0.099167	0.19377	0.455714	0.847059	0.064286	0.180357	0.152632	0.087156	0.532353	0.350769	0.283486	0.735887		0.7625	0.925	1.3	1.24	1.02105	1.66222	1.1125	1.53934	1.26607	0.163636	1.09136	0.756962	0.723077	0.810667	1.43809	0.821795	1.24769	0.966667		0.133333	0.191667	0.072727	-0.22	0.026316	0.588889	0.582609	0.543333	0.253571	1.14483	0.833333
-0.46667	0.333333	-0.1	-0.0636364	0.3	-0.13263	0.391111	0.099167	0.190492	0.436071	0.847059	0.032143	0.158929	0.147368	0.063303	0.509559	0.345385	0.277982	0.718548		0.791667	1	1.35455	1.39	1.05263	1.70667	1.11667	1.53115	1.33929	0.163636	1.15679	0.791139	0.767949	0.833333	1.44286	0.803846	1.24615	0.968421		0.166667	0.091667	0.027273	-0.33	-0.03158	0.642222	0.582609	0.508333	0.285714	1.12069	0.779012
-0.43333	0.4	-0.0916667	-0.0727273	0.3	-0.18526	0.364444	0.074167	0.174098	0.421786	0.823529	0.025	0.146429	0.121053	0.045872	0.496324	0.331538	0.268349	0.702016		0.8	1.05833	1.42727	1.53	1.07368	1.71111	1.12917	1.51475	1.38214	0.145455	1.23333	0.824051	0.824359	0.849333	1.41905	0.803846	1.23385	0.97193		0.233333	0.05	0.018182	-0.39	-0.07895	0.711111	0.556522	0.49	0.316071	1.11034	0.691358
-0.4	0.4	-0.108333	-0.0727273	0.27	-0.23789	0.357778	0.049167	0.164262	0.396786	0.817647	0	0.128571	0.073684	0.019266	0.465441	0.319231	0.261009	0.674597		0.845833	1.14167	1.49091	1.64	1.07895	1.71556	1.13333	1.46721	1.425	0.127273	1.30864	0.853165	0.883333	0.857333	1.40952	0.796154	1.22308	0.95614		0.266667	-0.01667	-0.01818	-0.45	-0.10526	0.764444	0.526087	0.465	0.355357	1.08621	0.635802
-0.36667	0.5	-0.116667	-0.1	0.24	-0.27474	0.34	0.040833	0.165902	0.389643	0.817647	-0.01786	0.108929	0.031579	-0.00183	0.441912	0.31	0.25367	0.63871		0.883333	1.225	1.51818	1.75	1.12632	1.7	1.125	1.4082	1.44821	0.136364	1.36543	0.888608	0.942308	0.862667	1.37619	0.776923	1.18923	0.922807		0.266667	-0.09167	-0.09091	-0.5	-0.12105	0.797778	0.491304	0.448333	0.401786	1.04828	0.571605
-0.33333	0.633333	-0.0916667	-0.109091	0.25	-0.30632	0.322222	0.015833	0.157705	0.346786	0.811765	-0.025	0.096429	0	-0.0211	0.425735	0.301538	0.248165	0.614919		0.891667	1.34167	1.57273	1.81	1.14737	1.67778	1.15417	1.32951	1.45179	0.118182	1.41975	0.911392	1.00256	0.861333	1.35238	0.782051	1.13846	0.919298		0.333333	-0.11667	-0.09091	-0.55	-0.14211	0.842222	0.482609	0.445	0.476786	1.05517	0.514815
-0.3	0.766667	-0.0583333	-0.118182	0.23	-0.35368	0.3	0.024167	0.159344	0.337857	0.811765	-0.03214	0.071429	-0.01579	-0.03945	0.402941	0.287692	0.242661	0.591129		0.908333	1.475	1.59091	1.9	1.17895	1.66889	1.15833	1.24918	1.45714	0.109091	1.4679	0.918987	1.05256	0.866667	1.30476	0.778205	1.10461	0.917544		0.266667	-0.15833	-0.10909	-0.58	-0.14211	0.88	0.473913	0.436667	0.566071	1.01724	0.458025
-0.26667	0.866667	-0.0416667	-0.136364	0.22	-0.37474	0.295556	0.024167	0.149508	0.316429	0.817647	-0.03571	0.05	-0.01579	-0.04679	0.381618	0.292308	0.245872	0.5625		0.970833	1.56667	1.6	2.04	1.19474	1.63556	1.15417	1.16557	1.44286	0.1	1.51975	0.931646	1.11026	0.866667	1.27619	0.761538	1.05846	0.905263		0.3	-0.21667	-0.14545	-0.6	-0.16316	0.913333	0.456522	0.433333	0.653571	0.986207	0.404938
-0.23333	1	-0.0416667	-0.145455	0.22	-0.40632	0.277778	0.015833	0.164262	0.321786	0.858824	-0.02857	0.023214	-0.04211	-0.05505	0.359559	0.276923	0.243578	0.543548		0.991667	1.68333	1.61818	2.1	1.19474	1.59333	1.1625	1.07377	1.41786	0.118182	1.55556	0.95443	1.16795	0.892	1.22381	0.733333	1.02462	0.901754		0.266667	-0.24167	-0.1	-0.59	-0.16842	0.953333	0.443478	0.413333	0.741071	0.910345	0.366667
-0.2	1.1	-1.85037e-17	-0.163636	0.17	-0.41684	0.257778	0.0325	0.157705	0.325357	0.841176	-0.00357	0.003571	-0.05789	-0.05688	0.341912	0.263077	0.243119	0.520565		1.0125	1.73333	1.60909	2.22	1.2	1.54667	1.15833	0.995082	1.38036	0.136364	1.59753	0.932911	1.20128	0.908	1.17143	0.707692	0.978462	0.903509		0.3	-0.26667	-0.12727	-0.57	-0.15789	0.995556	0.443478	0.393333	0.835714	0.868966	0.32716
-0.16667	1.16667	-1.61908e-17	-0.172727	0.16	-0.43263	0.248889	0.036667	0.167541	0.318214	0.817647	-0.00714	-0.0125	-0.05789	-0.05229	0.315441	0.256154	0.240826	0.493952		1.09167	1.8	1.56364	2.31	1.23158	1.49111	1.15	0.903279	1.325	0.145455	1.63457	0.936709	1.2718	0.909333	1.13333	0.696154	0.921538	0.901754		0.233333	-0.29167	-0.11818	-0.54	-0.13684	1.05333	0.430435	0.37	0.95	0.793103	0.287654
-0.13333	1.16667	0.00833333	-0.172727	0.13	-0.44842	0.228889	0.053333	0.174098	0.321786	0.788235	-0.00714	-0.02321	-0.06316	-0.04862	0.300735	0.256923	0.238532	0.480645		1.14583	1.85	1.56364	2.37	1.24211	1.42222	1.12917	0.821311	1.25536	0.163636	1.67161	0.920253	1.31667	0.912	1.07619	0.669231	0.890769	0.912281		0.2	-0.325	-0.12727	-0.52	-0.15789	1.08222	0.404348	0.366667	1.04286	0.703448	0.253086
-0.1	1.2	0.025	-0.154545	0.14	-0.46947	0.242222	0.02	0.188852	0.32	0.770588	0.003571	-0.03571	-0.07895	-0.04587	0.286765	0.25	0.23578	0.461694		1.2125	1.90833	1.55455	2.47	1.23158	1.35778	1.11667	0.74918	1.15536	0.181818	1.69753	0.897468	1.33974	0.912	1.01429	0.65641	0.866154	0.929825		0.166667	-0.28333	-0.10909	-0.46	-0.13158	1.11778	0.391304	0.378333	1.16964	0.651724	0.245679
-0.06667	1.2	0.0833333	-0.163636	0.13	-0.48	0.24	0.015833	0.19377	0.318214	0.758824	0.046429	-0.04464	-0.07895	-0.04495	0.269853	0.239231	0.23211	0.442742		1.25417	1.98333	1.52727	2.54	1.26316	1.27556	1.05417	0.680328	1.07143	0.2	1.73457	0.882278	1.38077	0.912	0.952381	0.621795	0.849231	0.922807		0.166667	-0.25833	-0.08182	-0.44	-0.12105	1.16444	0.378261	0.381667	1.28214	0.589655	0.224691
-0.03333	1.2	0.116667	-0.2	0.1	-0.46947	0.253333	0.036667	0.228197	0.330714	0.747059	0.082143	-0.04643	-0.09474	-0.04587	0.261029	0.242308	0.237156	0.432258		1.3375	2.01667	1.50909	2.58	1.25789	1.19778	1.04583	0.604918	0.973214	0.172727	1.74198	0.865823	1.40128	0.909333	0.895238	0.584615	0.846154	0.921053		0.166667	-0.275	-0.07273	-0.36	-0.13684	1.20222	0.369565	0.385	1.38571	0.558621	0.219753
0	1.23333	0.133333	-0.2	0.09	-0.43789	0.257778	0.02	0.239672	0.346786	0.705882	0.103571	-0.04643	-0.07368	-0.03486	0.256618	0.242308	0.233486	0.428226		1.40833	2.03333	1.49091	2.63	1.26316	1.11778	1.02917	0.519672	0.8875	0.181818	1.75185	0.860759	1.4141	0.930667	0.814286	0.569231	0.850769	0.912281		0.133333	-0.24167	-0.06364	-0.36	-0.12105	1.23333	0.369565	0.391667	1.47143	0.524138	0.217284
0.03333	1.26667	0.133333	-0.190909	0.09	-0.39053	0.262222	0.02	0.264262	0.346786	0.7	0.132143	-0.025	-0.06316	-0.02477	0.242647	0.241538	0.227523	0.425806		1.475	2.05833	1.49091	2.65	1.25789	1.04889	0.991667	0.478689	0.830357	0.172727	1.75062	0.851899	1.43333	0.958667	0.728571	0.546154	0.849231	0.861404		0.166667	-0.19167	-0.03636	-0.36	-0.11579	1.25778	0.369565	0.401667	1.53036	0.472414	0.203704
0.06667	1.16667	0.133333	-0.145455	0.08	-0.33263	0.284444	0.003333	0.272459	0.371786	0.694118	0.146429	-0.0125	-0.05789	-0.00459	0.241176	0.248462	0.23211	0.420565		1.54167	2.04167	1.45454	2.66	1.24211	0.973333	0.954167	0.454098	0.764286	0.163636	1.74568	0.849367	1.46026	0.978667	0.657143	0.520513	0.850769	0.819298		0.2	-0.175	0	-0.32	-0.12632	1.29556	0.352174	0.38	1.59821	0.444828	0.202469
0.1	1.1	0.125	-0.109091	0.11	-0.28526	0.291111	0.003333	0.306885	0.395	0.652941	0.171429	-0.01071	-0.05789	0.019266	0.225	0.254615	0.227982	0.421774		1.60833	2.04167	1.45454	2.69	1.25263	0.886667	0.920833	0.431148	0.671429	0.145455	1.73951	0.856962	1.4782	1	0.62381	0.512821	0.832308	0.766667		0.2	-0.15	0.009091	-0.31	-0.14737	1.32222	0.356522	0.35	1.61964	0.427586	0.208642
0.13333	0.966667	0.158333	-0.109091	0.11	-0.24842	0.337778	0.0075	0.338033	0.395	0.641176	0.203571	0.016071	-0.03684	0.036697	0.225735	0.271538	0.225229	0.418952		1.6625	2.04167	1.44545	2.75	1.25263	0.806667	0.904167	0.421311	0.6375	0.181818	1.71605	0.860759	1.51667	1.01467	0.580952	0.494872	0.846154	0.717544		0.2	-0.14167	0.027273	-0.26	-0.17368	1.35778	0.365217	0.335	1.64821	0.410345	0.219753
0.16667	0.866667	0.183333	-0.0636364	0.12	-0.21158	0.371111	0.02	0.357705	0.425357	0.611765	0.239286	0.035714	0	0.065138	0.224265	0.276923	0.229358	0.41371		1.73333	2.03333	1.4	2.78	1.24737	0.728889	0.866667	0.434426	0.623214	0.172727	1.6963	0.874684	1.53333	1.04133	0.552381	0.478205	0.830769	0.708772		0.233333	-0.10833	0.054545	-0.27	-0.16842	1.37556	0.365217	0.325	1.66607	0.393103	0.224691
0.2	0.8	0.233333	-0.00909091	0.12	-0.15368	0.404444	0.045	0.405246	0.4575	0.617647	0.278571	0.071429	0.010526	0.1	0.228676	0.29	0.240367	0.412097		1.75417	2.01667	1.40909	2.78	1.26842	0.655556	0.854167	0.445902	0.566071	0.227273	1.66667	0.86962	1.54103	1.06667	0.519048	0.465385	0.833846	0.714035		0.166667	-0.075	0.063636	-0.21	-0.19474	1.38889	0.365217	0.313333	1.69107	0.37931	0.234568
0.23333	0.833333	0.225	0.0272727	0.12	-0.08526	0.446667	0.078333	0.44459	0.478929	0.611765	0.328571	0.092857	0.031579	0.114679	0.225	0.313846	0.247248	0.403629		1.79167	1.99167	1.41818	2.73	1.27368	0.595556	0.854167	0.488525	0.528571	0.245455	1.64568	0.888608	1.5359	1.092	0.514286	0.444872	0.844615	0.715789		0.166667	-0.06667	0.054545	-0.19	-0.20526	1.39111	0.352174	0.293333	1.69464	0.355172	0.232099
0.26667	0.833333	0.275	0.0909091	0.14	-0.00632	0.486667	0.111667	0.49377	0.527143	0.611765	0.396429	0.123214	0.078947	0.13578	0.222059	0.333077	0.255963	0.40121		1.82083	2.01667	1.40909	2.7	1.27895	0.535556	0.8	0.514754	0.501786	0.318182	1.62716	0.897468	1.54231	1.12133	0.504762	0.430769	0.867692	0.74386		0.2	-0.01667	0.081818	-0.15	-0.23684	1.40667	0.343478	0.281667	1.69464	0.341379	0.24321
0.3	0.9	0.283333	0.172727	0.16	0.051579	0.526667	0.1075	0.551148	0.580714	0.6	0.460714	0.151786	0.142105	0.157798	0.224265	0.347692	0.267431	0.4		1.82083	1.975	1.40909	2.61	1.25263	0.471111	0.804167	0.555738	0.457143	0.354545	1.60247	0.924051	1.54231	1.14533	0.495238	0.430769	0.873846	0.763158		0.2	-0.01667	0.127273	-0.1	-0.27368	1.41333	0.352174	0.27	1.67679	0.341379	0.253086
0.33333	1.06667	0.308333	0.209091	0.19	0.114737	0.571111	0.128333	0.597049	0.630714	0.6	0.535714	0.194643	0.2	0.175229	0.229412	0.369231	0.278899	0.409677		1.8625	2.00833	1.40909	2.54	1.23684	0.404444	0.783333	0.598361	0.398214	0.381818	1.57901	0.925316	1.53718	1.16	0.5	0.420513	0.890769	0.792982		0.2	0.041667	0.136364	-0.07	-0.29474	1.42222	0.347826	0.258333	1.66429	0.327586	0.248148
0.36667	1.2	0.341667	0.281818	0.25	0.162105	0.626667	0.153333	0.66918	0.67	0.611765	0.628571	0.226786	0.284211	0.189908	0.235294	0.387692	0.288991	0.408065		1.87083	1.95833	1.43636	2.49	1.23684	0.351111	0.766667	0.627869	0.360714	0.390909	1.55309	0.953165	1.52436	1.16133	0.480952	0.40641	0.907692	0.810526		0.2	0.066667	0.136364	-0.1	-0.32632	1.42	0.347826	0.241667	1.62857	0.331034	0.250617
0.4	1.43333	0.416667	0.318182	0.32	0.22	0.671111	0.153333	0.74459	0.725357	0.611765	0.728571	0.266071	0.384211	0.217431	0.233088	0.410769	0.298165	0.409677		1.87083	1.96667	1.39091	2.42	1.23158	0.32	0.745833	0.672131	0.335714	0.4	1.52839	0.974684	1.51795	1.17333	0.490476	0.401282	0.912308	0.822807		0.166667	0.108333	0.163636	-0.08	-0.31579	1.41556	0.343478	0.236667	1.59286	0.327586	0.253086
0.43333	1.6	0.491667	0.363636	0.41	0.262105	0.713333	0.203333	0.824918	0.775357	0.629412	0.825	0.321429	0.473684	0.23211	0.2375	0.423846	0.311927	0.420565		1.87917	1.94167	1.39091	2.33	1.21053	0.297778	0.704167	0.714754	0.301786	0.381818	1.46173	0.988608	1.51667	1.18133	0.480952	0.407692	0.915385	0.854386		0.233333	0.141667	0.154545	-0.07	-0.31053	1.39556	0.321739	0.215	1.54821	0.324138	0.254321
0.46667	1.7	0.591667	0.409091	0.52	0.309474	0.768889	0.245	0.883934	0.830714	0.647059	0.907143	0.371429	0.578947	0.249541	0.241176	0.435385	0.322018	0.423387		1.875	1.95	1.38182	2.25	1.2	0.271111	0.7	0.762295	0.280357	0.381818	1.42593	1.00127	1.50128	1.19467	0.471429	0.417949	0.926154	0.863158		0.233333	0.158333	0.136364	-0.05	-0.32105	1.38667	0.308696	0.226667	1.48571	0.331034	0.258025
0.5	1.93333	0.633333	0.490909	0.61	0.351579	0.811111	0.27	0.960984	0.866429	0.658824	0.971429	0.4125	0.673684	0.277064	0.248529	0.436923	0.336239	0.430242		1.86667	1.96667	1.35455	2.21	1.21579	0.253333	0.670833	0.82459	0.264286	0.381818	1.3963	1.01646	1.4859	1.20533	0.461905	0.435897	0.926154	0.87193		0.233333	0.183333	0.145455	-0.02	-0.31579	1.36222	0.304348	0.21	1.41607	0.341379	0.265432
0.53333	2.1	0.683333	0.518182	0.68	0.388421	0.862222	0.299167	1.03147	0.925357	0.670588	1.04643	0.45	0.768421	0.295413	0.257353	0.454615	0.345413	0.4375		1.87917	1.95833	1.32727	2.14	1.2	0.24	0.654167	0.870492	0.255357	0.372727	1.37037	1.03798	1.47179	1.21733	0.442857	0.448718	0.924615	0.873684		0.3	0.258333	0.118182	-0.03	-0.30526	1.32667	0.304348	0.191667	1.34286	0.337931	0.260494
0.56667	2.33333	0.741667	0.590909	0.74	0.42	0.9	0.340833	1.10033	0.980714	0.711765	1.11071	0.489286	0.852632	0.316514	0.259559	0.461538	0.356422	0.450403		1.85833	1.94167	1.28182	2.08	1.16842	0.226667	0.633333	0.92623	0.221429	0.4	1.34321	1.04304	1.45513	1.22667	0.438095	0.469231	0.92	0.884211		0.266667	0.266667	0.109091	0.01	-0.27895	1.27778	0.304348	0.18	1.26786	0.32069	0.253086
0.6	2.53333	0.808333	0.627273	0.8	0.456842	0.953333	0.365833	1.14459	1.01464	0.723529	1.17857	0.530357	0.931579	0.343119	0.260294	0.478462	0.369266	0.454839		1.84583	1.95	1.30909	2.01	1.16842	0.226667	0.6375	0.986885	0.230357	0.381818	1.32099	1.07089	1.43077	1.23067	0.42381	0.484615	0.935385	0.905263		0.233333	0.275	0.109091	0.05	-0.25789	1.24222	0.317391	0.183333	1.20714	0.310345	0.255556
0.63333	2.76667	0.866667	0.672727	0.82	0.509474	0.997778	0.399167	1.16262	1.05571	0.758824	1.23929	0.557143	1.01579	0.366055	0.269853	0.486923	0.375229	0.469355		1.8375	1.95833	1.26364	1.95	1.15789	0.233333	0.620833	1.02295	0.226786	0.381818	1.28889	1.08228	1.41282	1.232	0.419048	0.502564	0.926154	0.933333		0.266667	0.258333	0.1	0.03	-0.24211	1.21111	0.313043	0.161667	1.16071	0.296552	0.250617
0.66667	2.76667	0.916667	0.727273	0.88	0.535789	1.02889	0.436667	1.17738	1.07536	0.8	1.31071	0.589286	1.09474	0.384404	0.279412	0.506923	0.388991	0.475806		1.84167	1.95	1.29091	1.9	1.18421	0.242222	0.629167	1.08361	0.217857	0.381818	1.26173	1.09873	1.38461	1.228	0.428571	0.528205	0.895385	0.929825		0.266667	0.275	0.1	0.06	-0.21053	1.16667	0.295652	0.16	1.10893	0.293103	0.248148
0.7	2.9	0.991667	0.763636	0.97	0.572632	1.08222	0.47	1.19049	1.07536	0.805882	1.36429	0.632143	1.20526	0.405505	0.285294	0.509231	0.395413	0.481452		1.84167	1.94167	1.3	1.84	1.16842	0.237778	0.604167	1.11803	0.230357	0.418182	1.24198	1.11772	1.35128	1.22267	0.42381	0.538462	0.875385	0.949123		0.233333	0.275	0.109091	0.08	-0.18947	1.12444	0.273913	0.151667	1.075	0.282759	0.253086
0.73333	3.06667	1.00833	0.845455	1.04	0.62	1.09556	0.524167	1.19377	1.09679	0.829412	1.42143	0.658929	1.28947	0.433945	0.297794	0.523846	0.401835	0.487097		1.82917	1.925	1.29091	1.81	1.16316	0.257778	0.6	1.1541	0.239286	0.427273	1.20494	1.12025	1.3218	1.21333	0.433333	0.552564	0.866154	0.947368		0.233333	0.266667	0.109091	0.11	-0.15263	1.1	0.286957	0.151667	1.03214	0.27931	0.259259
0.76667	3.16667	0.991667	0.909091	1.13	0.688421	1.11111	0.57	1.1741	1.10393	0.864706	1.46429	0.698214	1.39474	0.462385	0.302206	0.54	0.413761	0.486694		1.83333	1.94167	1.29091	1.75	1.18421	0.273333	0.5875	1.18688	0.255357	0.372727	1.18889	1.12025	1.30128	1.18533	0.438095	0.565385	0.833846	0.964912		0.266667	0.241667	0.118182	0.11	-0.13158	1.06667	0.295652	0.146667	0.985714	0.262069	0.260494
0.8	3.13333	1.04167	0.963636	1.23	0.709474	1.12667	0.611667	1.13148	1.08964	0.888235	1.5	0.733929	1.52105	0.491743	0.313235	0.551538	0.417431	0.492742		1.82917	1.93333	1.24545	1.73	1.2	0.275556	0.566667	1.20164	0.251786	0.372727	1.15926	1.12658	1.28333	1.17333	0.442857	0.562821	0.810769	0.963158		0.3	0.216667	0.090909	0.17	-0.11053	1.02444	0.291304	0.148333	0.946429	0.262069	0.266667
0.83333	3.06667	1.05833	1	1.32	0.735789	1.12889	0.661667	1.09541	1.08964	0.911765	1.54286	0.776786	1.64737	0.510092	0.324265	0.563846	0.426606	0.497581		1.82917	1.925	1.21818	1.71	1.18947	0.275556	0.554167	1.22787	0.273214	0.363636	1.12469	1.13671	1.25513	1.15467	0.433333	0.583333	0.772308	0.952632		0.3	0.175	0.109091	0.18	-0.08947	1	0.269565	0.151667	0.916071	0.268966	0.281481
0.86667	3	1.08333	1.01818	1.39	0.762105	1.13556	0.7325	1.0659	1.10214	0.911765	1.57143	0.808929	1.75263	0.526606	0.333088	0.576154	0.430275	0.504839		1.80833	1.91667	1.25455	1.68	1.20526	0.271111	0.558333	1.24918	0.271429	0.363636	1.09753	1.13165	1.24231	1.13733	0.442857	0.601282	0.755385	0.961404		0.366667	0.183333	0.109091	0.22	-0.07895	0.982222	0.26087	0.153333	0.875	0.255172	0.285185
0.9	2.9	1.06667	1.08182	1.49	0.798947	1.13333	0.761667	1.04459	1.08429	0.947059	1.59643	0.839286	1.82632	0.544954	0.340441	0.587692	0.431651	0.504435		1.79583	1.90833	1.21818	1.67	1.22105	0.262222	0.5625	1.26885	0.283929	0.372727	1.07531	1.12532	1.22308	1.132	0.442857	0.60641	0.733846	0.978947		0.3	0.158333	0.072727	0.26	-0.05789	0.94	0.269565	0.153333	0.846429	0.237931	0.282716
0.93333	2.83333	1.03333	1.12727	1.56	0.814737	1.13111	0.803333	0.992131	1.04679	0.964706	1.59643	0.864286	1.90526	0.553211	0.341176	0.596154	0.436697	0.517742		1.78333	1.90833	1.23636	1.67	1.22632	0.244444	0.558333	1.29016	0.282143	0.390909	1.06296	1.12532	1.20897	1.116	0.457143	0.614103	0.696923	0.978947		0.333333	0.133333	0.054545	0.29	-0.03684	0.933333	0.247826	0.158333	0.828571	0.22069	0.277778
0.96667	2.66667	0.991667	1.12727	1.63	0.82	1.11556	0.828333	0.934754	0.991429	1	1.61071	0.892857	1.98947	0.566972	0.343382	0.610769	0.436239	0.517742		1.76667	1.9	1.22727	1.63	1.20526	0.222222	0.558333	1.30164	0.275	0.409091	1.05556	1.12911	1.20128	1.10533	0.466667	0.628205	0.667692	0.998246		0.333333	0.116667	0.045455	0.32	-0.02105	0.904444	0.26087	0.173333	0.803571	0.244828	0.274074
1	2.56667	1.01667	1.14545	1.71	0.862105	1.12	0.824167	0.872459	0.941429	1.02353	1.62143	0.930357	2.0421	0.591743	0.353676	0.619231	0.439908	0.521774		1.7625	1.925	1.21818	1.65	1.18421	0.215556	0.5625	1.3	0.291071	0.427273	1.03086	1.13544	1.1641	1.092	0.461905	0.642308	0.66	0.994737		0.3	0.116667	0.036364	0.33	0	0.877778	0.265217	0.155	0.760714	0.275862	0.274074
1.03333	2.43333	1.05	1.19091	1.78	0.872632	1.11556	0.82	0.851148	0.877143	1.05882	1.60357	0.955357	2.10526	0.60367	0.358088	0.619231	0.454128	0.531048		1.725	1.925	1.23636	1.65	1.20526	0.202222	0.545833	1.30328	0.303571	0.390909	1.01358	1.14304	1.13846	1.07733	0.461905	0.653846	0.652308	1.01228		0.3	0.15	0.063636	0.38	0.036842	0.851111	0.269565	0.173333	0.746429	0.282759	0.260494
1.06667	2.26667	1.04167	1.23636	1.83	0.893684	1.10444	0.836667	0.823279	0.843214	1.07059	1.62143	0.973214	2.12632	0.619266	0.369853	0.637692	0.461927	0.529435		1.7125	1.90833	1.24545	1.66	1.2	0.195556	0.5875	1.30164	0.305357	0.409091	1.00864	1.15316	1.11795	1.06133	0.480952	0.671795	0.627692	1.02632		0.233333	0.166667	0.081818	0.39	0.068421	0.84	0.247826	0.183333	0.714286	0.3	0.254321
1.1	2.13333	1.03333	1.29091	1.86	0.883158	1.11111	0.8325	0.821639	0.800357	1.08235	1.61429	1	2.18421	0.637615	0.366912	0.650769	0.458257	0.532661		1.67917	1.85833	1.26364	1.67	1.2	0.175556	0.5625	1.29016	0.282143	0.4	0.995062	1.15823	1.08462	1.05067	0.471429	0.676923	0.606154	1.04737		0.233333	0.15	0.063636	0.46	0.078947	0.824444	0.234783	0.188333	0.685714	0.324138	0.250617
1.13333	2	1.09167	1.33636	1.92	0.935789	1.10222	0.8075	0.797049	0.750357	1.11765	1.59286	1.00714	2.21053	0.649541	0.367647	0.671538	0.462844	0.541935		1.6625	1.85833	1.27273	1.67	1.17368	0.162222	0.55	1.29016	0.273214	0.4	0.991358	1.16835	1.0641	1.048	0.47619	0.674359	0.590769	1.07018		0.2	0.166667	0.081818	0.48	0.115789	0.804444	0.247826	0.216667	0.691071	0.348276	0.253086
1.16667	1.86667	1.075	1.4	1.97	0.941053	1.08444	0.824167	0.780656	0.734286	1.11176	1.55357	1.025	2.24211	0.658716	0.369853	0.674615	0.46055	0.547177		1.57083	1.85833	1.3	1.62	1.19474	0.142222	0.533333	1.29508	0.294643	0.409091	0.975309	1.16329	1.02692	1.03867	0.485714	0.658974	0.587692	1.08246		0.166667	0.15	0.118182	0.53	0.131579	0.777778	0.247826	0.236667	0.680357	0.386207	0.246914
1.2	1.7	1.08333	1.44545	1.98	0.941053	1.06889	0.849167	0.764262	0.698571	1.11765	1.53571	1.05893	2.24211	0.666055	0.373529	0.69	0.456422	0.550403		1.55417	1.875	1.35455	1.63	1.19474	0.133333	0.541667	1.3	0.2875	0.436364	0.964198	1.15443	1.00128	1.028	0.471429	0.653846	0.569231	1.08947		0.166667	0.158333	0.136364	0.55	0.163158	0.768889	0.243478	0.253333	0.676786	0.403448	0.249383
1.23333	1.6	1.075	1.47273	2	0.977895	1.06222	0.87	0.765902	0.67	1.11765	1.48929	1.05893	2.26842	0.681651	0.377941	0.704615	0.46055	0.554435		1.54583	1.88333	1.38182	1.63	1.18421	0.115556	0.570833	1.31147	0.278571	0.436364	0.97284	1.15316	0.984615	1.00267	0.504762	0.661538	0.550769	1.07018		0.266667	0.15	0.145455	0.55	0.2	0.771111	0.23913	0.271667	0.6625	0.427586	0.245679
1.26667	1.36667	1.10833	1.46364	2.11	0.988421	1.03778	0.890833	0.772459	0.634286	1.12353	1.45	1.06786	2.25789	0.694495	0.3875	0.719231	0.473394	0.552419		1.525	1.86667	1.40909	1.6	1.14737	0.106667	0.566667	1.30656	0.282143	0.445455	0.962963	1.14937	0.966667	1	0.509524	0.665385	0.546154	1.06491		0.3	0.175	0.145455	0.56	0.242105	0.753333	0.221739	0.286667	0.65	0.462069	0.241975
1.3	1.26667	1.11667	1.48182	2.15	1.00421	1	0.936667	0.774098	0.611071	1.12941	1.43571	1.1125	2.26316	0.725688	0.391176	0.736923	0.479358	0.553629		1.49583	1.84167	1.40909	1.59	1.15789	0.088889	0.579167	1.29508	0.3125	0.454545	0.938272	1.13544	0.966667	0.98	0.5	0.664103	0.516923	1.05614		0.333333	0.175	0.218182	0.58	0.3	0.737778	0.217391	0.315	0.65	0.506897	0.255556
1.33333	1.13333	1.15	1.42727	2.23	1.00947	0.962222	0.978333	0.767541	0.578929	1.18235	1.39643	1.11786	2.25263	0.748624	0.400735	0.761538	0.486697	0.558065		1.50417	1.85	1.42727	1.57	1.15263	0.093333	0.575	1.30492	0.325	0.454545	0.92716	1.12911	0.948718	0.949333	0.509524	0.683333	0.5	1.0386		0.333333	0.2	0.263636	0.57	0.331579	0.733333	0.208696	0.358333	0.642857	0.537931	0.261728
1.36667	1	1.16667	1.41818	2.31	1.04105	0.948889	0.999167	0.757705	0.548571	1.19412	1.36786	1.1375	2.24211	0.774312	0.397059	0.757692	0.490367	0.560887		1.49583	1.84167	1.47273	1.55	1.14737	0.088889	0.6	1.32131	0.307143	0.472727	0.912346	1.12532	0.958974	0.926667	0.514286	0.683333	0.481538	1.0386		0.333333	0.183333	0.336364	0.57	0.384211	0.72	0.230435	0.39	0.639286	0.551724	0.261728
1.4	0.9	1.225	1.39091	2.33	1.04632	0.908889	0.990833	0.757705	0.503929	1.18235	1.33571	1.15	2.24211	0.790826	0.397794	0.763846	0.497248	0.563306		1.49167	1.83333	1.47273	1.57	1.1421	0.068889	0.595833	1.31967	0.307143	0.472727	0.903704	1.10506	0.95	0.908	0.528571	0.676923	0.453846	1.01053		0.366667	0.208333	0.372727	0.55	0.436842	0.697778	0.243478	0.403333	0.628571	0.575862	0.259259
1.43333	0.8	1.25	1.35455	2.38	1.05684	0.864444	1.00333	0.760984	0.47	1.16471	1.30714	1.14286	2.20526	0.808257	0.405147	0.776154	0.497248	0.562903		1.4875	1.84167	1.50909	1.56	1.13158	0.057778	0.591667	1.3082	0.307143	0.454545	0.891358	1.08861	0.939744	0.877333	0.542857	0.664103	0.409231	1.00526		0.333333	0.241667	0.390909	0.57	0.473684	0.7	0.252174	0.423333	0.617857	0.568966	0.25679
1.46667	0.766667	1.31667	1.30909	2.36	1.07263	0.824444	1.02	0.764262	0.439643	1.17647	1.30357	1.14107	2.16842	0.829358	0.419853	0.786154	0.491284	0.568548		1.4625	1.84167	1.51818	1.55	1.11053	0.053333	0.583333	1.31147	0.323214	0.481818	0.890123	1.08734	0.928205	0.854667	0.542857	0.673077	0.4	0.998246		0.366667	0.275	0.4	0.58	0.547368	0.695556	0.230435	0.446667	0.616071	0.565517	0.271605
1.5	0.7	1.35833	1.27273	2.36	1.08842	0.791111	1.04917	0.77082	0.421786	1.16471	1.26786	1.13929	2.13158	0.846789	0.427206	0.787692	0.504128	0.57621		1.44583	1.85833	1.45454	1.53	1.12105	0.048889	0.583333	1.32459	0.298214	0.527273	0.877778	1.08228	0.921795	0.829333	0.547619	0.664103	0.392308	1.00175		0.366667	0.258333	0.427273	0.62	0.6	0.713333	0.226087	0.468333	0.592857	0.568966	0.265432
1.53333	0.7	1.38333	1.26364	2.37	1.10421	0.766667	1.03667	0.779016	0.409286	1.15294	1.23571	1.11964	2.09474	0.855963	0.433824	0.801538	0.504587	0.570565		1.425	1.90833	1.51818	1.5	1.11053	0.04	0.604167	1.32459	0.2875	0.554545	0.858025	1.06709	0.9	0.812	0.542857	0.666667	0.381538	0.989474		0.366667	0.275	0.454545	0.66	0.636842	0.706667	0.226087	0.48	0.596429	0.562069	0.274074
1.56667	0.666667	1.425	1.22727	2.33	1.09895	0.735556	1.095	0.792131	0.398571	1.15882	1.20714	1.11071	2.06316	0.879817	0.438971	0.810769	0.51055	0.580645		1.4125	1.94167	1.50909	1.5	1.1	0.033333	0.579167	1.32295	0.2875	0.563636	0.844444	1.05443	0.879487	0.781333	0.528571	0.667949	0.38	0.963158		0.333333	0.291667	0.445455	0.71	0.694737	0.715556	0.234783	0.49	0.582143	0.558621	0.279012
1.6	0.566667	1.46667	1.24545	2.31	1.08842	0.695556	1.10333	0.801967	0.378929	1.14706	1.18214	1.09286	2.0421	0.886239	0.451471	0.82	0.50367	0.58629		1.40833	1.95	1.50909	1.49	1.08947	0.028889	0.579167	1.32131	0.269643	0.609091	0.828395	1.03291	0.853846	0.766667	0.52381	0.651282	0.376923	0.959649		0.3	0.291667	0.436364	0.74	0.752632	0.715556	0.23913	0.485	0.5875	0.565517	0.285185
1.63333	0.566667	1.475	1.23636	2.26	1.09368	0.677778	1.09917	0.811803	0.364643	1.11765	1.14286	1.07143	2.01053	0.89633	0.457353	0.816154	0.505963	0.582661		1.4125	1.95	1.49091	1.44	1.07895	0.033333	0.575	1.32787	0.269643	0.618182	0.820988	1.01266	0.825641	0.745333	0.514286	0.648718	0.384615	0.949123		0.266667	0.3	0.445455	0.73	0.826316	0.724444	0.243478	0.483333	0.6	0.568966	0.285185
1.66667	0.533333	1.53333	1.25455	2.21	1.09895	0.646667	1.09917	0.806885	0.345	1.12353	1.125	1.05536	1.96842	0.909174	0.465441	0.813846	0.504128	0.575806		1.39167	1.975	1.46364	1.44	1.06842	0.044444	0.55	1.32787	0.266071	0.663636	0.81358	1.0076	0.797436	0.728	0.5	0.65641	0.376923	0.950877		0.233333	0.333333	0.454545	0.74	0.873684	0.72	0.252174	0.505	0.610714	0.565517	0.285185
1.7	0.533333	1.56667	1.29091	2.19	1.10947	0.635556	1.09083	0.813443	0.330714	1.09412	1.09286	1.04464	1.90526	0.918349	0.481618	0.796923	0.509174	0.579435		1.36667	2	1.48182	1.46	1.05263	0.048889	0.554167	1.34754	0.260714	0.718182	0.788889	0.992405	0.779487	0.72	0.485714	0.65	0.386154	0.947368		0.266667	0.325	0.436364	0.74	0.905263	0.724444	0.23913	0.5	0.642857	0.572414	0.307407
1.73333	0.5	1.64167	1.30909	2.15	1.12526	0.593333	1.095	0.811803	0.312857	1.07059	1.08929	1.0375	1.85263	0.933945	0.4875	0.799231	0.509633	0.582661		1.3625	2	1.46364	1.43	1.0579	0.055556	0.541667	1.33279	0.267857	0.754545	0.785185	0.983544	0.760256	0.7	0.461905	0.633333	0.4	0.924561		0.266667	0.316667	0.436364	0.78	0.931579	0.742222	0.26087	0.486667	0.655357	0.575862	0.304938
1.76667	0.466667	1.69167	1.31818	2.12	1.14632	0.58	1.0575	0.811803	0.291429	1.04706	1.08571	1.04107	1.8	0.949541	0.497794	0.790769	0.511009	0.584274		1.34167	2	1.46364	1.43	1.05263	0.048889	0.558333	1.33607	0.280357	0.818182	0.755556	0.963291	0.735897	0.677333	0.461905	0.638462	0.395385	0.912281		0.166667	0.308333	0.472727	0.8	0.963158	0.746667	0.278261	0.491667	0.655357	0.575862	0.314815
1.8	0.466667	1.74167	1.34545	2.13	1.13579	0.56	1.045	0.813443	0.259286	1.04706	1.03929	1.03036	1.72632	0.96055	0.497059	0.786923	0.504128	0.595161		1.34167	2	1.45454	1.41	1.0579	0.037778	0.55	1.33279	0.282143	0.827273	0.735802	0.944304	0.720513	0.650667	0.452381	0.634615	0.406154	0.894737		0.2	0.3	0.490909	0.81	0.968421	0.746667	0.3	0.473333	0.666071	0.572414	0.328395
1.83333	0.466667	1.75	1.39091	2.11	1.13579	0.522222	1.0075	0.829836	0.271786	1.02353	1.00357	1.02679	1.67895	0.957798	0.5	0.79	0.508257	0.591935		1.3375	1.99167	1.43636	1.35	1.03158	0.033333	0.520833	1.36721	0.282143	0.836364	0.711111	0.937975	0.708974	0.638667	0.433333	0.634615	0.409231	0.882456		0.2	0.316667	0.5	0.85	0.973684	0.742222	0.295652	0.473333	0.669643	0.57931	0.325926
1.86667	0.466667	1.825	1.40909	2.12	1.15158	0.495556	0.978333	0.856066	0.268214	0.982353	0.946429	1.02321	1.66316	0.968807	0.503676	0.790769	0.51789	0.587903		1.34583	1.96667	1.41818	1.36	1.04211	0.046667	0.520833	1.37213	0.294643	0.854545	0.683951	0.93038	0.698718	0.632	0.409524	0.639744	0.415385	0.852632		0.233333	0.325	0.527273	0.89	1.01053	0.748889	0.317391	0.463333	0.682143	0.575862	0.34321
1.9	0.466667	1.83333	1.41818	2.09	1.14105	0.488889	0.9325	0.89541	0.245	0.970588	0.917857	1.02857	1.62632	0.974312	0.516912	0.792308	0.516514	0.594758		1.35417	1.975	1.41818	1.35	1.02632	0.053333	0.529167	1.37377	0.296429	0.881818	0.646914	0.931646	0.694872	0.62	0.428571	0.632051	0.427692	0.838596		0.2	0.35	0.545455	0.89	1.05263	0.751111	0.33913	0.456667	0.7125	0.57931	0.361728
1.93333	0.433333	1.875	1.47273	2.09	1.1621	0.471111	0.895	0.926557	0.237857	0.941176	0.885714	1.01607	1.5579	0.974312	0.517647	0.784615	0.52156	0.592742		1.34583	1.95	1.41818	1.36	1.03684	0.062222	0.504167	1.37377	0.303571	0.9	0.641975	0.910127	0.689744	0.618667	0.419048	0.624359	0.418462	0.824561		0.233333	0.391667	0.590909	0.91	1.06842	0.742222	0.352174	0.463333	0.726786	0.565517	0.379012
1.96667	0.366667	1.85833	1.48182	2.07	1.1621	0.451111	0.878333	0.956066	0.2325	0.888235	0.867857	1.01964	1.54211	0.97156	0.535294	0.783077	0.532569	0.582661		1.3625	1.98333	1.40909	1.36	1.03158	0.057778	0.483333	1.38033	0.291071	0.927273	0.623457	0.886076	0.687179	0.618667	0.419048	0.621795	0.421538	0.789474		0.233333	0.4	0.590909	0.9	1.08421	0.748889	0.382609	0.475	0.733929	0.568966	0.380247
2	0.366667	1.88333	1.46364	2.08	1.16737	0.426667	0.853333	0.96918	0.212857	0.841176	0.853571	1.01786	1.53158	0.977982	0.550735	0.778462	0.534862	0.583468		1.3375	1.98333	1.38182	1.36	0.989474	0.053333	0.470833	1.35902	0.2875	0.945455	0.607407	0.873418	0.678205	0.622667	0.42381	0.619231	0.446154	0.770175		0.266667	0.391667	0.563636	0.93	1.11579	0.737778	0.413043	0.478333	0.742857	0.575862	0.402469
[truncated: 16 more columns]

## Sheet: Figure 4
4C (cells/mm2)				4E (Nose pokes)										4F (cells/mm2)
					RR20				RI120
					Control		Caspase		Control		Caspase				DMS		DLS
ID	Control	Casp		ID	Valued	Devalued	Valued	Devalued	Valued	Devalued	Valued	Devalued		ID	Control	Caspase	Control	Caspase
1	302	22.5		1	52	24	27	43	14	15	9	11		1	348.1	380.54	55	200
2	216.9	42		2	15	13	59	11	45	29	7	24		2	380.58	366.82	116.67	181.67
3	180.9	2.7		3	18	5	102	38	28	35	13	5		3	361.83	368.09	126.67	166.67
4	171	63		4	36	13	18	46	27	22	5	25		4	338.1	340.6	143.33	171.67
5	243	70.2		5	143	14	13	13	21	16	28	45		5	335.61	361.83	100	156.67
				6	31	2	48	38	6	17	27	16
				7	16	8	22	15	17	9	23	16
				8	35	10	10	12	18	11	20	12
				9	29	14	41	53	18	16	14	20
				10			18	10			20	9

## Sheet: Figure 5
5D (deltaF/F)						5E						5F (Nose poke)										5F
	Saline		C21				Delta Frequency		Delta Time				Saline		C21		C21+Raclopride		C21+SKF38393				NP				ME
Time	Before	After	Before	After		ID	Saline	C21	Saline	C21		ID	Valued	Devalued	Valued	Devalued	Valued	Devalued	Valued	Devalued		ID	Saline	C21	C21+Raclopride	C21+SKF38393	Saline	C21	C21+Raclopride	C21+SKF38393
0	0	0.01	0	0.011		1	2	14	5.1	21.3		1	24	18	15	20	4	3				1	24	15	4		34	27	25
0.03333	0	0.009	0.001	0.01		2	1	10	6.3	18.9		2	53	42	19	8	1	1				2	53	19	1		50	44	16
0.06667	0	0.008	0.001	0.01		3	-1	18	3.7	16.6		3	17	13	16	5	2	4				3	17	16	2		69	43	26
0.1	0	0.007	0	0.012		4	4	11	-2.4	15.3		4	41	37	27	25	20	4				4	41	27	20		54	42	31
0.13333	-0.001	0.007	0	0.014								5	9	18	11	6	2	6				5	9	11	2		93	35	29
0.16667	-0.001	0.006	0	0.016								6	16	10	4	4	6	2				6	16	4	6		76	30	15
0.2	-0.002	0.006	0	0.017								7	23	26	10	11	5	9				7	23	10	5		25	16	9
0.23333	-0.001	0.006	0	0.018								8	21	18	4	6	12	11				8	21	4	12		63	40	15
0.26667	-0.001	0.006	0	0.019								9	17	23	5	11			11	13		9	17	5		11	81	37		67
0.3	-0.001	0.005	0	0.02								10	14	14	6	2			25	24		10	14	6		25	46	13		29
0.33333	-0.001	0.005	0	0.021								11	33	26	24	13			21	18		11	33	24		21	45	37		69
0.36667	-0.001	0.005	0.001	0.023								12	18	17	5	3			14	20		12	18	5		14	34	7		32
0.4	-0.001	0.005	0.001	0.024								13	13	10	8	8			22	33		13	13	8		22	38	27		35
0.43333	-0.001	0.005	0	0.024								14	26	32	14	22			17	8		14	26	14		17	44	25		39
0.46667	-0.001	0.005	0	0.025								15	15	12	13	6			15	13		15	15	13		15	42	13		39
0.5	0	0.005	0	0.025								16	59	56	27	28			39	30		16	59	27		39	52	29		60
0.53333	0	0.004	0	0.024								17	58	42	18	34			12	18		17	58	18		12	34	7		40
0.56667	0	0.004	0	0.023
0.6	0	0.004	0	0.023
0.63333	0.001	0.004	0	0.022
0.66667	0.001	0.004	0	0.021
0.7	0.001	0.004	0	0.02
0.73333	0.001	0.004	0	0.019
0.76667	0.001	0.005	0	0.019
0.8	0.001	0.004	0	0.02
0.83333	0.001	0.004	0	0.02
0.86667	0.001	0.004	0	0.02
0.9	0.001	0.004	0	0.02
0.93333	0	0.004	0	0.021
0.96667	-0.001	0.004	0	0.022
1	-0.002	0.003	-0.001	0.023
1.03333	-0.001	0.003	-0.001	0.023
1.06667	-0.001	0.002	-0.001	0.024
1.1	-0.002	0.002	-0.001	0.026
1.13333	-0.002	0.002	-0.001	0.028
1.16667	-0.001	0.002	-0.001	0.029
1.2	0	0.002	-0.001	0.031
1.23333	0.001	0.002	-0.001	0.031
1.26667	0.001	0.001	-0.001	0.032
1.3	0.002	0.001	-0.001	0.032
1.33333	0.002	0	-0.001	0.033
1.36667	0.002	-0.001	-0.001	0.033
1.4	0.002	-0.001	-0.001	0.033
1.43333	0.003	-0.001	-0.001	0.034
1.46667	0.003	-0.002	-0.001	0.034
1.5	0.003	-0.002	-0.001	0.035
1.53333	0.003	-0.002	-0.001	0.036
1.56667	0.003	-0.002	-0.001	0.037
1.6	0.003	-0.002	0	0.037
1.63333	0.003	-0.002	0	0.038
1.66667	0.003	-0.002	0	0.038
1.7	0.002	-0.003	0	0.039
1.73333	0.003	-0.003	0	0.039
1.76667	0.002	-0.004	0	0.04
1.8	0.002	-0.005	0	0.039
1.83333	0.002	-0.005	0.001	0.038
1.86667	0.001	-0.006	0.001	0.038
1.9	0.001	-0.006	0.001	0.037
1.93333	0.001	-0.006	0.001	0.038
1.96667	0.001	-0.006	0.001	0.038
2	0.001	-0.006	0	0.039
2.03333	0.001	-0.006	0	0.039
2.06667	0.001	-0.006	0	0.038
2.1	0.001	-0.006	0	0.037
2.13333	0.001	-0.006	0	0.034
2.16667	0.001	-0.006	0	0.032
2.2	0	-0.006	0	0.031
2.23333	0	-0.006	0	0.03
2.26667	-0.001	-0.006	0	0.03
2.3	-0.003	-0.005	0	0.031
2.33333	-0.005	-0.005	0	0.034
2.36667	-0.006	-0.005	-0.001	0.035
2.4	-0.005	-0.005	-0.001	0.035
2.43333	-0.005	-0.004	-0.001	0.035
2.46667	-0.004	-0.004	-0.001	0.033
2.5	-0.003	-0.004	-0.001	0.032
2.53333	-0.002	-0.003	-0.001	0.031
2.56667	-0.001	-0.003	-0.001	0.029
2.6	0	-0.003	-0.001	0.027
2.63333	0.001	-0.003	-0.001	0.024
2.66667	0.001	-0.002	-0.001	0.021
2.7	0.002	-0.002	-0.001	0.018
2.73333	0.002	-0.002	-0.001	0.015
2.76667	0.002	-0.001	-0.001	0.012
2.8	0.003	-0.001	0	0.011
2.83333	0.003	-0.001	0	0.014
2.86667	0.003	0	0	0.019
2.9	0.004	0	0	0.023
2.93333	0.004	0	0	0.025
2.96667	0.004	0	0	0.029
3	0.004	0	0	0.033
3.03333	0.004	0	0	0.035
3.06667	0.004	0.001	0.001	0.035
3.1	0.005	0.001	0.001	0.037
3.13333	0.005	0.001	0.001	0.037
3.16667	0.005	0.001	0.001	0.036
3.2	0.005	0.001	0.001	0.036
3.23333	0.005	0.001	0.001	0.035
3.26667	0.005	0.001	0.001	0.035
3.3	0.005	0.001	0.001	0.035
3.33333	0.006	0.002	0.001	0.034
3.36667	0.006	0.002	0.001	0.034
3.4	0.006	0.002	0.001	0.034
3.43333	0.005	0.002	0.001	0.033
3.46667	0.005	0.002	0.001	0.032
3.5	0.005	0.002	0.001	0.031
3.53333	0.005	0.001	0.001	0.03
3.56667	0.005	0.001	0.001	0.029
3.6	0.005	0.001	0.001	0.026
3.63333	0.005	0	0.001	0.024
3.66667	0.005	0	0.001	0.021
3.7	0.005	0	0.001	0.019
3.73333	0.005	0.001	0.001	0.017
3.76667	0.005	0.001	0	0.015
3.8	0.005	0	0.001	0.013
3.83333	0.005	0	0.001	0.012
3.86667	0.005	0	0.001	0.01
3.9	0.005	0	0.001	0.008
3.93333	0.004	0	0.001	0.007
3.96667	0.004	0	0.002	0.006
4	0.004	-0.001	0.002	0.006
4.03333	0.004	-0.001	0.002	0.006
4.06667	0.005	0	0.002	0.005
4.1	0.004	-0.001	0.002	0.005
4.13333	0.004	-0.001	0.002	0.005
4.16667	0.004	-0.001	0.002	0.005
4.2	0.004	-0.001	0.002	0.005
4.23333	0.004	-0.001	0.002	0.004
4.26667	0.005	-0.001	0.002	0.002
4.3	0.005	-0.001	0.002	0
4.33333	0.005	-0.001	0.002	-0.001
4.36667	0.005	-0.001	0.002	-0.002
4.4	0.005	-0.001	0.002	-0.002
4.43333	0.005	-0.002	0.002	-0.002
4.46667	0.005	-0.001	0.002	0
4.5	0.005	-0.001	0.002	0.003
4.53333	0.004	-0.001	0.002	0.005
4.56667	0.005	-0.001	0.001	0.007
4.6	0.004	-0.001	0.001	0.008
4.63333	0.004	-0.001	0.001	0.009
4.66667	0.004	-0.001	0.001	0.01
4.7	0.004	-0.001	0.001	0.011
4.73333	0.004	-0.001	0.001	0.013
4.76667	0.004	-0.001	0.001	0.012
4.8	0.004	0	0.001	0.012
4.83333	0.004	-0.001	0.001	0.01
4.86667	0.003	-0.001	0.001	0.008
4.9	0.003	-0.001	0.001	0.008
4.93333	0.003	0	0.001	0.008
4.96667	0.003	0	0.001	0.01
5	0.003	0	0	0.012
5.03333	0.003	0	0	0.014
5.06667	0.002	0	0	0.014
5.1	0.002	0.001	0	0.011
5.13333	0.002	0.001	0	0.009
5.16667	0.002	0.001	0	0.006
5.2	0.002	0.001	0	0.004
5.23333	0.002	0.001	0	0.002
5.26667	0.001	0.001	0.001	0
5.3	0	0.001	0.001	-0.002
5.33333	-0.001	0.002	0.001	-0.003
5.36667	-0.002	0.002	0.001	-0.004
5.4	-0.001	0.002	0.001	-0.005
5.43333	-0.001	0.001	0.001	-0.007
5.46667	-0.001	0.001	0.001	-0.008
5.5	-0.001	0.002	0.001	-0.009
5.53333	0	0.002	0.001	-0.009
5.56667	0	0.001	0.001	-0.011
5.6	0.001	0.001	0.001	-0.011
5.63333	0.001	0.001	0.001	-0.012
5.66667	0.001	0.001	0.001	-0.01
5.7	0.001	0.001	0.001	-0.006
5.73333	0.001	0.002	0	-0.002
5.76667	0.001	0.001	0	0.002
5.8	0.001	0.001	0	0.007
5.83333	0.001	0.001	0	0.011
5.86667	0.001	0.001	0	0.013
5.9	0.001	0.001	0	0.015
5.93333	0.001	0.001	0	0.015
5.96667	0.002	0.002	0	0.012
6	0.002	0.002	0.001	0.01
6.03333	0.002	0.002	0	0.007
6.06667	0.002	0.003	0	0.007
6.1	0.002	0.004	0	0.008
6.13333	0.003	0.004	0	0.011
6.16667	0.003	0.005	0	0.014
6.2	0.003	0.005	0	0.012
6.23333	0.003	0.006	0	0.011
6.26667	0.004	0.006	0	0.01
6.3	0.004	0.006	-0.001	0.008
6.33333	0.004	0.006	-0.001	0.006
6.36667	0.005	0.006	-0.001	0.004
6.4	0.005	0.006	-0.001	0.003
6.43333	0.005	0.006	-0.001	0.001
6.46667	0.006	0.006	-0.001	0.001
6.5	0.005	0.006	-0.001	0
6.53333	0.006	0.006	-0.001	-0.001
6.56667	0.007	0.006	-0.001	-0.002
6.6	0.008	0.006	-0.001	-0.003
6.63333	0.008	0.006	-0.001	-0.004
6.66667	0.009	0.006	-0.001	-0.005
6.7	0.009	0.006	-0.001	-0.006
6.73333	0.009	0.006	-0.002	-0.008
6.76667	0.009	0.006	-0.002	-0.009
6.8	0.009	0.005	-0.001	-0.009
6.83333	0.009	0.005	-0.001	-0.01
6.86667	0.009	0.005	-0.001	-0.009
6.9	0.008	0.005	-0.001	-0.008
6.93333	0.008	0.004	-0.001	-0.007
6.96667	0.007	0.004	-0.001	-0.006
7	0.007	0.005	-0.001	-0.005
7.03333	0.006	0.004	-0.001	-0.005
7.06667	0.006	0.004	-0.001	-0.004
7.1	0.005	0.005	0	-0.004
7.13333	0.005	0.004	0	-0.003
7.16667	0.004	0.004	0	-0.003
7.2	0.004	0.004	0	-0.002
7.23333	0.003	0.004	0	-0.002
7.26667	0.003	0.004	0	-0.001
7.3	0.003	0.004	0	-0.001
7.33333	0.002	0.004	0	-0.001
7.36667	0.002	0.004	0	-0.001
7.4	0.001	0.003	0	-0.001
7.43333	0.001	0.003	0	-0.001
7.46667	0.001	0.003	0	0
7.5	0.001	0.002	0	0
7.53333	0.001	0.002	0	0.001
7.56667	0.001	0.002	0	0.001
7.6	0	0.002	0.001	0.001
7.63333	0	0.002	0.001	0.001
7.66667	-0.001	0.002	0	0.001
7.7	-0.001	0.002	0.001	0.001
7.73333	-0.001	0.002	0.001	0.001
7.76667	-0.001	0.001	0.001	0.001
7.8	-0.001	0.002	0.001	0.001
7.83333	-0.001	0.001	0.001	0.001
7.86667	-0.002	0.001	0.001	0.001
7.9	-0.001	0.001	0.001	0.001
7.93333	-0.001	0.001	0.001	0.001
7.96667	-0.001	0.001	0.001	0
8	-0.001	0.001	0.001	0
8.03333	-0.001	0.001	0.001	-0.001
8.06667	-0.001	0	0.001	-0.001
8.1	-0.001	0.001	0	-0.002
8.13333	-0.001	0.001	0	-0.002
8.16667	-0.001	0.001	0	-0.003
8.2	0	0.001	0	-0.004
8.23333	0	0.001	0	-0.004
8.26667	0	0.001	0	-0.005
8.3	0	0.001	0	-0.005
8.33333	0	0	0	-0.005
8.36667	0	0.001	0.001	-0.006
8.4	0	0.001	0.001	-0.006
8.43333	0	0.001	0.001	-0.006
8.46667	0	0.002	0.001	-0.006
8.5	-0.001	0.002	0.001	-0.005
8.53333	-0.001	0.002	0.001	-0.005
8.56667	-0.001	0.002	0.001	-0.005
8.6	-0.001	0.002	0.001	-0.005
8.63333	-0.001	0.002	0.001	-0.005
8.66667	-0.001	0.002	0.001	-0.004
8.7	-0.001	0.002	0.001	-0.004
8.73333	-0.001	0.002	0.001	-0.004
8.76667	-0.001	0.001	0.001	-0.004
8.8	-0.001	0.001	0.001	-0.004
8.83333	-0.001	0.001	0.001	-0.003
8.86667	-0.001	0.001	0.001	-0.002
8.9	-0.001	0.001	0.001	-0.001
8.93333	-0.001	0.001	0.002	-0.001
8.96667	-0.001	0.001	0.002	-0.001
9	-0.001	0.002	0.001	-0.002
9.03333	-0.001	0.002	0.001	-0.002
9.06667	-0.001	0.002	0.002	-0.001
9.1	-0.001	0.002	0.002	0.002
9.13333	-0.001	0.003	0.002	0.006
9.16667	-0.001	0.003	0.002	0.01
9.2	-0.001	0.004	0.002	0.013
9.23333	-0.001	0.004	0.003	0.016
9.26667	-0.001	0.004	0.003	0.018
9.3	-0.001	0.005	0.003	0.021
9.33333	-0.001	0.005	0.003	0.023
9.36667	-0.001	0.005	0.003	0.025
9.4	-0.001	0.006	0.003	0.026
9.43333	-0.001	0.005	0.003	0.028
9.46667	-0.001	0.006	0.003	0.03
9.5	-0.001	0.006	0.003	0.031
9.53333	-0.001	0.006	0.003	0.033
9.56667	-0.001	0.006	0.003	0.034
9.6	-0.001	0.006	0.003	0.034
9.63333	-0.001	0.006	0.003	0.035
9.66667	-0.001	0.005	0.003	0.034
9.7	-0.001	0.005	0.002	0.034
9.73333	0	0.005	0.002	0.033
9.76667	0	0.004	0.002	0.031
9.8	0	0.005	0.002	0.03
9.83333	0	0.004	0.002	0.03
9.86667	0	0.004	0.002	0.03
9.9	-0.001	0.004	0.002	0.031
9.93333	-0.001	0.004	0.002	0.029
9.96667	0	0.003	0.002	0.027
10	-0.001	0.003	0.003	0.025
10.0333	0	0.003	0.003	0.023
10.0667	0	0.003	0.003	0.021
10.1	0	0.003	0.003	0.019
10.1333	0	0.003	0.004	0.017
10.1667	0	0.003	0.004	0.015
10.2	0	0.003	0.004	0.014
10.2333	-0.001	0.002	0.004	0.013
10.2667	-0.001	0.002	0.004	0.012
10.3	-0.001	0.002	0.004	0.01
10.3333	-0.001	0.002	0.004	0.008
10.3667	-0.001	0.002	0.004	0.005
10.4	-0.001	0.002	0.004	0.002
10.4333	-0.001	0.002	0.003	-0.001
10.4667	-0.001	0.002	0.003	-0.004
10.5	-0.001	0.002	0.003	-0.007
10.5333	-0.001	0.002	0.003	-0.01
10.5667	-0.001	0.002	0.003	-0.012
10.6	-0.001	0.002	0.003	-0.013
10.6333	0	0.002	0.003	-0.014
10.6667	0	0.002	0.003	-0.015
10.7	0	0.002	0.003	-0.016
10.7333	0	0.002	0.003	-0.016
10.7667	0	0.002	0.003	-0.016
10.8	0	0.001	0.003	-0.015
10.8333	0	0.002	0.003	-0.015
10.8667	0	0.002	0.002	-0.014
10.9	0.001	0.002	0.002	-0.013
10.9333	0	0.002	0.002	-0.013
10.9667	0	0.001	0.002	-0.012
11	0.001	0.001	0.002	-0.011
11.0333	0.001	0.001	0.002	-0.011
11.0667	0.001	0.001	0.002	-0.01
11.1	0.002	0.001	0.002	-0.009
11.1333	0.002	0.001	0.002	-0.008
11.1667	0.002	0.001	0.002	-0.007
11.2	0.003	0.001	0.001	-0.006
11.2333	0.003	0.001	0.001	-0.006
11.2667	0.003	0.001	0.001	-0.005
11.3	0.004	0.001	0.001	-0.005
11.3333	0.004	0.001	0.001	-0.004
11.3667	0.005	0.001	0.001	-0.004
11.4	0.005	0.001	0.001	-0.003
11.4333	0.006	0.001	0.001	-0.003
11.4667	0.006	0	0.001	-0.003
11.5	0.006	0	0.001	-0.003
11.5333	0.006	0	0.002	-0.002
11.5667	0.007	0	0.002	-0.002
11.6	0.007	0	0.002	-0.002
11.6333	0.006	0	0.002	-0.002
11.6667	0.006	0	0.002	-0.002
11.7	0.006	0	0.002	-0.002
11.7333	0.006	0	0.002	-0.002
11.7667	0.006	0	0.002	-0.002
11.8	0.006	0	0.002	-0.002
11.8333	0.006	0	0.002	-0.002
11.8667	0.005	0.001	0.003	-0.002
11.9	0.005	0.001	0.002	-0.002
11.9333	0.004	0.001	0.002	-0.002
11.9667	0.004	0.001	0.003	-0.002
12	0.004	0.001	0.002	-0.002
12.0333	0.003	0.001	0.002	-0.002
12.0667	0.003	0.001	0.002	-0.002
12.1	0.003	0.001	0.002	-0.002
12.1333	0.002	0.001	0.002	-0.001
12.1667	0.002	0.001	0.002	-0.001
12.2	0.002	0.001	0.002	-0.001
12.2333	0.002	0.001	0.002	-0.001
12.2667	0.002	0	0.003	-0.001
12.3	0.002	0	0.003	-0.001
12.3333	0.002	0	0.003	-0.001
12.3667	0.002	0	0.003	-0.001
12.4	0.001	-0.001	0.003	-0.002
12.4333	0.001	-0.001	0.004	-0.002
12.4667	0	-0.001	0.004	-0.001
12.5	0	-0.001	0.004	-0.001
12.5333	0	-0.001	0.004	0.002
12.5667	0	-0.001	0.004	0.004
12.6	0	-0.001	0.004	0.007
12.6333	0	-0.001	0.004	0.01
12.6667	0	-0.001	0.004	0.013
12.7	0	-0.001	0.004	0.016
12.7333	0	-0.001	0.004	0.018
12.7667	0	-0.001	0.004	0.019
12.8	0.001	-0.001	0.004	0.021
12.8333	0.001	-0.001	0.003	0.022
12.8667	0.001	-0.001	0.003	0.023
12.9	0.001	-0.001	0.003	0.024
12.9333	0	-0.001	0.003	0.025
12.9667	0	-0.001	0.003	0.026
13	0	-0.001	0.004	0.026
13.0333	0	-0.001	0.007	0.027
13.0667	0	-0.001	0.009	0.028
13.1	0	-0.001	0.011	0.028
13.1333	0	-0.001	0.013	0.028
13.1667	0	-0.001	0.014	0.028
13.2	0	-0.001	0.015	0.028
13.2333	0.001	-0.001	0.016	0.028
13.2667	0.001	-0.001	0.017	0.028
13.3	0.001	-0.001	0.017	0.028
13.3333	0.001	-0.001	0.016	0.028
13.3667	0.001	-0.001	0.016	0.027
13.4	0.001	-0.001	0.016	0.026
13.4333	0.001	-0.001	0.016	0.025
13.4667	0.001	-0.001	0.016	0.025
13.5	0.001	-0.001	0.016	0.024
13.5333	0.001	-0.001	0.016	0.024
13.5667	0.001	-0.001	0.016	0.024
13.6	0	-0.001	0.016	0.024
13.6333	0	0	0.016	0.024
13.6667	0	0	0.017	0.024
13.7	0	0	0.017	0.024
13.7333	0	0	0.017	0.024
13.7667	0	-0.001	0.016	0.024
13.8	-0.001	-0.001	0.016	0.025
13.8333	-0.001	-0.001	0.014	0.024
13.8667	-0.001	-0.001	0.01	0.024
13.9	-0.001	-0.001	0.009	0.024
13.9333	-0.001	0	0.009	0.024
13.9667	-0.001	0	0.009	0.023
14	-0.001	0	0.01	0.023
14.0333	-0.001	0	0.011	0.023
14.0667	-0.001	0	0.012	0.023
14.1	-0.001	0	0.013	0.022
14.1333	-0.001	0.001	0.013	0.022
14.1667	-0.001	0.001	0.014	0.022
14.2	-0.001	0.001	0.014	0.022
14.2333	-0.001	0.001	0.015	0.022
14.2667	0	0.002	0.015	0.023
14.3	0	0.001	0.016	0.023
14.3333	0	0.002	0.015	0.023
14.3667	0	0.002	0.013	0.023
14.4	0	0.003	0.012	0.023
14.4333	0	0.003	0.011	0.023
14.4667	0	0.004	0.009	0.022
14.5	0	0.005	0.006	0.022
14.5333	0	0.005	0.005	0.022
14.5667	0	0.005	0.006	0.021
14.6	0	0.006	0.007	0.021
14.6333	0	0.006	0.008	0.021
14.6667	0	0.006	0.01	0.021
14.7	0	0.006	0.011	0.021
14.7333	0.001	0.006	0.012	0.021
14.7667	0.001	0.006	0.013	0.021
14.8	0.001	0.007	0.014	0.021
14.8333	0.001	0.007	0.014	0.021
14.8667	0.001	0.007	0.015	0.021
14.9	0.001	0.007	0.015	0.021
14.9333	0.001	0.007	0.016	0.021
14.9667	0.001	0.007	0.016	0.02
15	0.001	0.007	0.017	0.021
15.0333	0.001	0.007	0.017	0.02
15.0667	0.001	0.007	0.017	0.02
15.1	0.001	0.007	0.017	0.02
15.1333	0.001	0.007	0.018	0.02
15.1667	0.001	0.008	0.018	0.019
15.2	0.001	0.008	0.018	0.019
15.2333	0	0.007	0.018	0.019
15.2667	0	0.007	0.018	0.019
15.3	0	0.007	0.017	0.019
15.3333	0	0.007	0.017	0.02
15.3667	0	0.007	0.017	0.02
15.4	0	0.007	0.017	0.02
15.4333	-0.001	0.007	0.017	0.02
15.4667	-0.001	0.006	0.017	0.02
15.5	-0.001	0.006	0.017	0.019
15.5333	-0.001	0.006	0.017	0.019
15.5667	-0.001	0.006	0.018	0.018
15.6	-0.001	0.006	0.018	0.018
15.6333	-0.002	0.006	0.018	0.017
15.6667	-0.002	0.006	0.017	0.017
15.7	-0.001	0.006	0.017	0.016
15.7333	-0.001	0.007	0.017	0.015
15.7667	-0.002	0.007	0.017	0.014
15.8	-0.001	0.007	0.017	0.013
15.8333	-0.001	0.007	0.017	0.012
15.8667	0	0.008	0.017	0.01
15.9	0	0.008	0.017	0.009
15.9333	0	0.008	0.017	0.008
15.9667	0	0.008	0.017	0.007
16	0	0.007	0.017	0.005
16.0333	0	0.007	0.017	0.004
16.0667	0.001	0.007	0.016	0.004
16.1	0.001	0.007	0.015	0.003
16.1333	0.001	0.007	0.015	0.003
16.1667	0.001	0.007	0.014	0.002
16.2	0.001	0.007	0.013	0.002
16.2333	0.001	0.007	0.012	0.001
16.2667	0.001	0.006	0.012	0.001
16.3	0.001	0.006	0.011	0.001
16.3333	0.001	0.006	0.011	0.001
16.3667	0.001	0.006	0.01	0.001
16.4	0.002	0.005	0.009	0.001
16.4333	0.002	0.005	0.009	0.001
16.4667	0.002	0.005	0.009	0
16.5	0.002	0.005	0.009	0
16.5333	0.002	0.005	0.009	0
16.5667	0.002	0.005	0.01	0
16.6	0.002	0.005	0.01	0
16.6333	0.002	0.005	0.01	0
16.6667	0.002	0.005	0.01	0
16.7	0.002	0.005	0.01	0
16.7333	0.002	0.005	0.01	0
16.7667	0.002	0.005	0.01	0
16.8	0.002	0.005	0.01	0
16.8333	0.002	0.005	0.01	0
16.8667	0.002	0.005	0.01	0
16.9	0.002	0.004	0.01	0.001
16.9333	0.002	0.004	0.01	0.001
16.9667	0.002	0.004	0.01	0.001
17	0.002	0.004	0.009	0.001
17.0333	0.002	0.004	0.009	0.002
17.0667	0.001	0.004	0.008	0.002
17.1	0.001	0.004	0.008	0.003
17.1333	0.001	0.003	0.007	0.005
17.1667	0.001	0.003	0.007	0.006
17.2	0.001	0.003	0.007	0.007
17.2333	0.001	0.003	0.006	0.007
17.2667	0.001	0.003	0.006	0.008
17.3	0.001	0.003	0.006	0.008
17.3333	0.001	0.003	0.005	0.008
17.3667	0.001	0.004	0.005	0.009
17.4	0.001	0.004	0.005	0.009
17.4333	0.001	0.004	0.005	0.01
17.4667	0.001	0.004	0.005	0.011
17.5	0.001	0.005	0.004	0.011
17.5333	0.001	0.005	0.005	0.012
17.5667	0.001	0.005	0.004	0.013
17.6	0.001	0.005	0.004	0.013
17.6333	0.001	0.005	0.003	0.013
17.6667	0.001	0.005	0.002	0.014
17.7	0.001	0.005	0.002	0.014
17.7333	0	0.005	0.001	0.014
17.7667	0.001	0.005	0.001	0.014
17.8	0.001	0.005	0	0.014
17.8333	0.001	0.004	0	0.014
17.8667	0.001	0.004	0	0.014
17.9	0.001	0.004	0	0.015
17.9333	0.001	0.003	0	0.016
17.9667	0.001	0.003	0	0.016
18	0.001	0.002	0	0.016
18.0333	0.001	0.002	-0.001	0.016
18.0667	0.001	0.002	-0.001	0.017
18.1	0.001	0.001	-0.001	0.018
18.1333	0.001	0.001	-0.002	0.019
18.1667	0.001	0	-0.002	0.019
18.2	0.001	0	-0.002	0.02
18.2333	0.001	-0.001	-0.002	0.02
18.2667	0	-0.001	-0.002	0.02
18.3	0	-0.001	-0.002	0.02
18.3333	0	-0.002	-0.002	0.02
18.3667	0	-0.002	-0.002	0.019
18.4	0	-0.002	-0.002	0.018
18.4333	0	-0.002	-0.002	0.018
18.4667	0	-0.002	-0.002	0.016
18.5	0	-0.002	-0.002	0.014
18.5333	0	-0.002	-0.002	0.012
18.5667	0	-0.002	-0.002	0.013
18.6	0	-0.001	-0.002	0.016
18.6333	0	-0.001	-0.001	0.02
18.6667	0	-0.001	-0.001	0.026
18.7	0	-0.001	-0.001	0.032
18.7333	0	-0.001	-0.001	0.038
18.7667	0	-0.001	-0.001	0.042
18.8	0	-0.001	-0.001	0.042
18.8333	0	0	-0.001	0.041
18.8667	0	0	-0.001	0.039
18.9	0	0	-0.001	0.036
18.9333	0	0.001	-0.001	0.033
18.9667	0	0.001	-0.001	0.031
19	0	0.001	-0.001	0.029
19.0333	0	0.002	-0.001	0.027
19.0667	0	0.002	-0.001	0.025
19.1	0.001	0.002	-0.001	0.024
19.1333	0.001	0.002	-0.001	0.023
19.1667	0.001	0.002	-0.001	0.023
19.2	0.001	0.003	-0.001	0.023
19.2333	0.001	0.003	-0.001	0.023
19.2667	0.001	0.003	-0.001	0.023
19.3	0.001	0.003	-0.001	0.023
19.3333	0.001	0.003	-0.001	0.022
19.3667	0.002	0.003	-0.001	0.022
19.4	0.001	0.003	0	0.021
19.4333	0.001	0.003	0	0.02
19.4667	0.001	0.003	-0.001	0.019
19.5	0.001	0.003	-0.001	0.017
19.5333	0.001	0.002	-0.001	0.017
19.5667	0.001	0.003	-0.001	0.017
19.6	0.001	0.003	-0.001	0.017
19.6333	0.001	0.003	-0.001	0.017
19.6667	0.001	0.003	-0.001	0.017
19.7	0.001	0.002	-0.001	0.017
19.7333	0.001	0.002	-0.001	0.017
19.7667	0.001	0.002	-0.001	0.016
19.8	0.001	0.002	-0.001	0.016
19.8333	0.001	0.002	-0.001	0.016
19.8667	0.001	0.002	-0.001	0.016
19.9	0.001	0.002	-0.001	0.015
19.9333	0.001	0.002	-0.001	0.015
19.9667	0.001	0.002	-0.001	0.015
20	0.001	0.002	-0.001	0.014
20.0333	0.001	0.003	-0.001	0.014
20.0667	0.001	0.003	0	0.013
20.1	0.001	0.003	-0.001	0.013
20.1333	0.001	0.003	0	0.012
20.1667	0.001	0.003	0	0.012
20.2	0.001	0.003	0	0.012
20.2333	0.001	0.003	0	0.012
20.2667	0.001	0.003	0	0.012
20.3	0.001	0.003	0	0.012
20.3333	0.001	0.003	0	0.011
20.3667	0.001	0.003	0	0.01
20.4	0	0.003	0.001	0.009
20.4333	0	0.003	0.001	0.007
20.4667	0	0.003	0.001	0.006
20.5	0	0.003	0.001	0.005
20.5333	0	0.003	0.002	0.006
20.5667	0	0.002	0.001	0.01
20.6	0	0.002	0.001	0.013
20.6333	0	0.001	0.002	0.013
20.6667	0	0.001	0.001	0.011
20.7	0	0.001	0.001	0.01
20.7333	0	0.001	0.001	0.009
20.7667	0	0.001	0.001	0.009
20.8	0	0	0.002	0.008
20.8333	0	0	0.002	0.008
20.8667	0	0	0.001	0.007
20.9	0	0	0.001	0.008
20.9333	0	0	0.001	0.007
20.9667	0	0	0.001	0.006
21	0	0	0.001	0.005
21.0333	0	0	0.001	0.005
21.0667	0	0	0.001	0.005
21.1	-0.001	-0.001	0.001	0.006
21.1333	-0.001	0	0.002	0.007
21.1667	-0.001	0	0.003	0.008
21.2	-0.001	0	0.003	0.008
21.2333	-0.001	0	0.004	0.008
21.2667	-0.001	0	0.005	0.007
21.3	-0.001	0	0.005	0.006
21.3333	-0.001	0.001	0.006	0.005
21.3667	-0.001	0	0.006	0.004
21.4	-0.001	0.001	0.006	0.004
21.4333	-0.001	0.001	0.007	0.004
21.4667	-0.001	0.001	0.007	0.004
21.5	-0.001	0.001	0.007	0.004
21.5333	0	0.002	0.008	0.004
21.5667	-0.001	0.002	0.007	0.003
21.6	0	0.002	0.007	0.002
21.6333	-0.001	0.002	0.007	0.002
21.6667	-0.001	0.002	0.007	0.004
21.7	-0.001	0.002	0.007	0.008
21.7333	-0.001	0.003	0.007	0.011
21.7667	-0.001	0.003	0.007	0.01
21.8	-0.001	0.003	0.006	0.008
21.8333	-0.001	0.003	0.006	0.007
21.8667	-0.001	0.003	0.006	0.006
21.9	0	0.003	0.005	0.005
21.9333	0	0.003	0.005	0.004
21.9667	0	0.003	0.005	0.004
22	0	0.003	0.004	0.004
22.0333	0	0.002	0.004	0.004
22.0667	0	0.002	0.004	0.004
22.1	0	0.002	0.003	0.004
22.1333	0	0.002	0.003	0.005
22.1667	0	0.002	0.003	0.004
22.2	0	0.002	0.003	0.005
22.2333	0	0.002	0.003	0.012
22.2667	0	0.002	0.003	0.019
22.3	0	0.002	0.003	0.025
22.3333	0	0.002	0.003	0.03
22.3667	0	0.002	0.003	0.035
22.4	0	0.002	0.003	0.039
22.4333	0	0.002	0.003	0.042
22.4667	0	0.002	0.003	0.044
22.5	0	0.002	0.003	0.045
22.5333	0	0.002	0.003	0.04
22.5667	0	0.002	0.003	0.035
22.6	0	0.003	0.003	0.033
22.6333	0	0.002	0.003	0.03
22.6667	0	0.003	0.003	0.027
22.7	0	0.003	0.003	0.024
22.7333	0	0.003	0.003	0.021
22.7667	0	0.003	0.003	0.019
22.8	0	0.003	0.003	0.016
22.8333	0	0.003	0.003	0.015
22.8667	0	0.003	0.003	0.013
22.9	0	0.003	0.002	0.012
22.9333	0	0.003	0.002	0.012
22.9667	0	0.003	0.002	0.011
23	0	0.002	0.002	0.011
23.0333	0	0.003	0.002	0.01
23.0667	0	0.003	0.001	0.01
23.1	0	0.002	0.001	0.01
23.1333	0	0.002	0.001	0.011
23.1667	0	0.002	0.001	0.011
23.2	0	0.003	0.001	0.012
23.2333	0	0.003	0	0.012
23.2667	0	0.003	0	0.012
23.3	0.001	0.003	-0.001	0.013
23.3333	0.001	0.004	-0.001	0.013
23.3667	0.001	0.004	-0.001	0.013
23.4	0.001	0.004	-0.001	0.013
23.4333	0.001	0.004	-0.001	0.013
23.4667	0.001	0.004	-0.001	0.012
23.5	-0.001	0.004	-0.002	0.011
23.5333	-0.001	0.005	-0.002	0.009
23.5667	-0.002	0.005	-0.002	0.008
23.6	-0.002	0.004	-0.001	0.006
23.6333	-0.002	0.004	-0.001	0.005
23.6667	-0.001	0.004	-0.001	0.004
23.7	-0.001	0.005	-0.001	0.003
23.7333	-0.002	0.005	-0.001	0.002
23.7667	-0.001	0.005	-0.001	0.001
23.8	-0.001	0.006	-0.001	0
23.8333	0	0.006	-0.001	0
23.8667	0.001	0.006	-0.001	-0.001
23.9	0.001	0.006	-0.001	-0.002
23.9333	0.002	0.006	-0.001	-0.002
23.9667	0.003	0.006	-0.001	-0.003
24	0.003	0.006	-0.001	-0.002
24.0333	0.004	0.006	-0.001	-0.001
24.0667	0.004	0.006	-0.001	-0.001
24.1	0.004	0.005	0	0
24.1333	0.003	0.005	0	0
24.1667	0.003	0.005	0	0
24.2	0.003	0.005	0	0
24.2333	0.003	0.005	0.001	0
24.2667	0.003	0.004	0	-0.001
24.3	0.004	0.004	0	-0.002
24.3333	0.004	0.004	0	-0.002
24.3667	0.006	0.004	0.001	-0.003
24.4	0.007	0.004	0.001	-0.003
24.4333	0.007	0.004	0.001	-0.004
24.4667	0.006	0.003	0.001	-0.004
24.5	0.004	0.003	0.001	-0.004
24.5333	0.003	0.003	0.001	-0.004
24.5667	0.004	0.003	0.001	-0.005
24.6	0.006	0.002	0	-0.005
24.6333	0.007	0.002	0.001	-0.005
24.6667	0.009	0.003	0	-0.006
24.7	0.01	0.002	0	-0.006
24.7333	0.012	0.002	0	-0.006
24.7667	0.013	0.002	0	-0.006
24.8	0.015	0.002	0	-0.006
24.8333	0.015	0.002	0	-0.006
24.8667	0.016	0.002	0	-0.006
24.9	0.017	0.002	-0.001	-0.006
24.9333	0.016	0.002	-0.001	-0.006
24.9667	0.015	0.003	-0.001	-0.005
25	0.015	0.003	-0.001	-0.005
25.0333	0.016	0.002	-0.001	-0.005
25.0667	0.016	0.002	-0.001	-0.003
25.1	0.017	0.002	-0.001	-0.001
25.1333	0.017	0.002	-0.001	0.001
25.1667	0.017	0.002	-0.001	0.001
25.2	0.022	0.002	-0.001	0.001
25.2333	0.021	0.002	-0.001	0
25.2667	0.021	0.002	-0.001	-0.001
25.3	0.02	0.002	0	-0.002
25.3333	0.023	0.002	0	-0.003
25.3667	0.022	0.002	0	-0.004
25.4	0.021	0.002	0	-0.004
25.4333	0.02	0.002	0	-0.005
25.4667	0.018	0.002	0	-0.006
25.5	0.017	0.002	0	-0.007
25.5333	0.017	0.002	0	-0.007
25.5667	0.017	0.002	0	-0.007
25.6	0.017	0.002	0	-0.008
25.6333	0.017	0.002	0	-0.008
25.6667	0.017	0.003	0	-0.008
25.7	0.017	0.003	0	-0.008
25.7333	0.017	0.003	0.001	-0.008
25.7667	0.017	0.004	0.001	-0.008
25.8	0.017	0.005	0.001	-0.008
25.8333	0.017	0.005	0.001	-0.008
25.8667	0.016	0.006	0.001	-0.007
25.9	0.016	0.007	0.001	-0.007
25.9333	0.016	0.007	0.001	-0.006
25.9667	0.016	0.008	0.001	-0.005
26	0.016	0.008	0.001	-0.003
26.0333	0.016	0.009	0.001	0.001
26.0667	0.016	0.009	0.001	0.006
26.1	0.016	0.009	0.001	0.01
26.1333	0.016	0.009	0.001	0.014
26.1667	0.015	0.009	0.001	0.018
26.2	0.015	0.009	0.001	0.021
26.2333	0.015	0.009	0.001	0.023
26.2667	0.015	0.009	0.001	0.024
26.3	0.015	0.009	0.001	0.026
26.3333	0.015	0.008	0.001	0.026
26.3667	0.015	0.008	0.001	0.027
26.4	0.015	0.008	0.001	0.028
26.4333	0.014	0.008	0	0.028
26.4667	0.014	0.007	0	0.029
26.5	0.014	0.007	0	0.03
26.5333	0.014	0.007	0	0.03
26.5667	0.014	0.007	0	0.031
26.6	0.013	0.006	0	0.032
26.6333	0.013	0.006	0	0.032
26.6667	0.013	0.006	0	0.031
26.7	0.013	0.006	-0.001	0.03
26.7333	0.013	0.005	0	0.028
26.7667	0.013	0.005	-0.001	0.027
26.8	0.012	0.005	-0.001	0.026
26.8333	0.012	0.005	-0.001	0.025
26.8667	0.012	0.004	-0.001	0.024
26.9	0.012	0.004	-0.001	0.024
26.9333	0.011	0.004	-0.001	0.026
26.9667	0.011	0.004	-0.001	0.027
27	0.011	0.004	-0.001	0.027
27.0333	0.011	0.004	-0.001	0.027
27.0667	0.011	0.004	-0.001	0.027
27.1	0.011	0.004	-0.001	0.028
27.1333	0.01	0.003	-0.001	0.03
27.1667	0.01	0.003	-0.001	0.031
27.2	0.009	0.003	-0.001	0.031
27.2333	0.009	0.003	-0.001	0.031
27.2667	0.009	0.002	-0.001	0.031
27.3	0.009	0.002	-0.001	0.029
27.3333	0.008	0.002	-0.001	0.029
27.3667	0.008	0.002	-0.001	0.029
27.4	0.007	0.002	-0.001	0.03
27.4333	0.007	0.002	-0.001	0.031
27.4667	0.006	0.001	-0.001	0.037
27.5	0.006	0.001	-0.001	0.042
27.5333	0.005	0.001	0	0.048
27.5667	0.005	0	0	0.052
27.6	0.005	0	0	0.055
27.6333	0.004	0	0	0.053
27.6667	0.004	0	0	0.05
27.7	0.003	0	0	0.047
27.7333	0.002	-0.001	0	0.045
27.7667	0.002	-0.001	0	0.043
27.8	0.002	0	0	0.041
27.8333	0.001	0	0	0.039
27.8667	0.001	0	0	0.038
27.9	0.001	0	0	0.036
27.9333	0	0.001	0	0.035
27.9667	-0.002	0.001	0	0.034
28	-0.002	0.001	0	0.034
28.0333	-0.001	0.002	0	0.034
28.0667	-0.001	0.002	0	0.034
28.1	0	0.003	0	0.033
28.1333	0	0.003	0	0.033
28.1667	0	0.004	0	0.032
28.2	0	0.004	0	0.032
28.2333	0	0.004	0	0.032
28.2667	0.001	0.004	0	0.032
28.3	0.001	0.004	0	0.032
28.3333	0.001	0.004	0	0.032
28.3667	0.001	0.003	0.001	0.033
28.4	0.001	0.003	0.001	0.032
28.4333	0	0.002	0.001	0.031
28.4667	0	0.002	0.001	0.031
28.5	0.001	0.002	0.001	0.03
28.5333	0.001	0.001	0.001	0.031
28.5667	0.001	0.001	0.001	0.033
28.6	0.001	0	0.001	0.035
28.6333	0.001	0	0.001	0.036
28.6667	0.002	-0.001	0.001	0.038
28.7	0.002	-0.001	0.001	0.04
28.7333	0.003	-0.002	0.001	0.042
28.7667	0.003	-0.002	0.001	0.046
28.8	0.004	-0.002	0.001	0.049
28.8333	0.004	-0.003	0.001	0.052
28.8667	0.005	-0.003	0.001	0.056
28.9	0.004	-0.003	0.001	0.06
28.9333	0.005	-0.002	0.001	0.063
28.9667	0.005	-0.002	0.001	0.065
29	0.005	-0.002	0.001	0.066
29.0333	0.004	-0.002	0.001	0.067
29.0667	0.004	-0.002	0.001	0.066
29.1	0.004	-0.001	0.001	0.064
29.1333	0.003	-0.001	0.001	0.061
29.1667	0.003	-0.001	0.001	0.057
29.2	0.003	0	0.001	0.052
29.2333	0.003	0.001	0.001	0.048
29.2667	0.003	0.002	0.001	0.044
29.3	0.003	0.003	0.001	0.04
29.3333	0.003	0.004	0.001	0.037
29.3667	0.003	0.005	0.001	0.034
29.4	0.003	0.006	0.001	0.032
29.4333	0.003	0.007	0.001	0.028
29.4667	0.003	0.009	0.001	0.026
29.5	0.003	0.01	0.001	0.023
29.5333	0.003	0.012	0.001	0.021
29.5667	0.003	0.014	0.001	0.019
29.6	0.003	0.017	0.001	0.017
29.6333	0.002	0.019	0.001	0.015
29.6667	0.002	0.02	0.002	0.013
29.7	0.002	0.021	0.002	0.012
29.7333	0.002	0.022	0.001	0.01
29.7667	0.002	0.022	0.001	0.01
29.8	0.002	0.023	0.001	0.009
29.8333	0.002	0.023	0.001	0.009
29.8667	0.002	0.024	0.001	0.008
29.9	0.002	0.024	0.001	0.007
29.9333	0.002	0.024	0.001	0.007
29.9667	0.002	0.024	0.001	0.007
30	0.001	0.025	0.001	0.006
30.0333	0.001	0.026	0.001	0.006
30.0667	0.001	0.027	0.001	0.006
30.1	0.001	0.028	0.001	0.005
30.1333	0.001	0.029	0.001	0.005
30.1667	0.001	0.031	0.001	0.004
30.2	0.001	0.032	0.001	0.004
30.2333	0	0.033	0.001	0.004
30.2667	0	0.034	0.001	0.004
30.3	-0.001	0.035	0.001	0.004
30.3333	-0.002	0.035	0.001	0.004
30.3667	-0.003	0.036	0.001	0.004
30.4	-0.004	0.036	0.001	0.003
30.4333	-0.003	0.036	0.001	0.003
30.4667	-0.003	0.036	0.001	0.002
30.5	-0.002	0.036	0	0.002
30.5333	-0.002	0.035	0	0.001
30.5667	-0.001	0.035	0	0.001
30.6	-0.001	0.034	0	0.001
30.6333	-0.001	0.033	0	0
30.6667	0	0.033	0	0
30.7	0	0.032	0	0
30.7333	0	0.032	-0.001	0
30.7667	0	0.031	-0.001	0
30.8	-0.002	0.031	-0.001	0
30.8333	-0.004	0.03	-0.001	-0.001
30.8667	-0.004	0.03	-0.001	0
30.9	-0.003	0.029	-0.001	-0.001
30.9333	-0.002	0.029	-0.001	-0.001
30.9667	0	0.029	-0.001	-0.001
31	0.001	0.028	-0.001	-0.001
31.0333	0.002	0.028	-0.001	-0.001
31.0667	0.002	0.028	-0.001	-0.001
31.1	0.003	0.027	-0.001	-0.001
31.1333	0.004	0.027	-0.001	0
31.1667	0.005	0.026	-0.001	0.002
31.2	0.005	0.026	-0.001	0.004
31.2333	0.006	0.026	-0.001	0.006
31.2667	0.006	0.026	-0.001	0.008
31.3	0.007	0.026	-0.001	0.011
31.3333	0.007	0.026	-0.001	0.014
31.3667	0.007	0.026	-0.001	0.016
31.4	0.008	0.026	0	0.019
31.4333	0.008	0.026	0	0.021
31.4667	0.008	0.026	0	0.021
31.5	0.008	0.027	0	0.023
31.5333	0.009	0.027	0	0.024
31.5667	0.009	0.027	0	0.025
31.6	0.009	0.026	0.001	0.027
31.6333	0.009	0.026	0	0.028
31.6667	0.009	0.026	0	0.029
31.7	0.009	0.026	0.001	0.03
31.7333	0.009	0.026	0.001	0.031
31.7667	0.009	0.025	0.001	0.031
31.8	0.009	0.025	0.001	0.032
31.8333	0.008	0.025	0.001	0.033
31.8667	0.007	0.024	0.001	0.033
31.9	0.006	0.024	0.001	0.033
31.9333	0.006	0.024	0.001	0.033
31.9667	0.007	0.024	0.001	0.033
32	0.007	0.024	0.001	0.031
32.0333	0.007	0.024	0.001	0.031
32.0667	0.007	0.024	0.001	0.03
32.1	0.007	0.024	0.001	0.029
32.1333	0.007	0.024	0.001	0.029
32.1667	0.007	0.024	0.001	0.029
32.2	0.008	0.025	0.001	0.03
32.2333	0.008	0.024	0	0.03
32.2667	0.008	0.024	0	0.031
32.3	0.008	0.024	0	0.031
32.3333	0.008	0.023	0	0.031
32.3667	0.008	0.023	0	0.032
32.4	0.008	0.022	0	0.032
32.4333	0.008	0.022	0	0.032
32.4667	0.008	0.021	0	0.032
32.5	0.008	0.02	-0.001	0.032
32.5333	0.008	0.019	-0.001	0.032
32.5667	0.008	0.018	-0.001	0.032
32.6	0.008	0.017	0	0.032
32.6333	0.008	0.016	0	0.032
32.6667	0.008	0.016	0	0.032
32.7	0.008	0.015	0	0.033
32.7333	0.009	0.014	0	0.034
32.7667	0.009	0.013	0	0.035
32.8	0.009	0.012	0	0.036
32.8333	0.009	0.011	0	0.036
32.8667	0.009	0.01	0	0.036
32.9	0.009	0.009	0	0.036
32.9333	0.009	0.008	0	0.036
32.9667	0.009	0.008	0	0.035
33	0.009	0.007	0	0.034
33.0333	0.009	0.007	0.001	0.033
33.0667	0.009	0.006	0.001	0.032
33.1	0.009	0.005	0.001	0.031
33.1333	0.009	0.005	0.001	0.03
33.1667	0.009	0.005	0.001	0.031
33.2	0.008	0.005	0.001	0.032
33.2333	0.008	0.005	0.001	0.034
33.2667	0.008	0.005	0.001	0.035
33.3	0.008	0.005	0.001	0.036
33.3333	0.008	0.005	0.001	0.037
33.3667	0.008	0.005	0.001	0.038
33.4	0.008	0.004	0.001	0.038
33.4333	0.007	0.004	0.001	0.039
33.4667	0.006	0.004	0.001	0.038
33.5	0.004	0.004	0.001	0.038
33.5333	0.004	0.005	0.001	0.038
33.5667	0.005	0.005	0.001	0.037
33.6	0.004	0.006	0.001	0.038
33.6333	0.004	0.006	0	0.037
33.6667	0.005	0.007	0	0.036
33.7	0.006	0.007	0	0.035
33.7333	0.006	0.007	0	0.034
33.7667	0.006	0.007	0	0.033
33.8	0.007	0.007	0	0.032
33.8333	0.007	0.007	0	0.031
33.8667	0.007	0.007	0	0.03
33.9	0.007	0.007	0	0.03
33.9333	0.007	0.007	0	0.03
33.9667	0.007	0.007	-0.001	0.03
34	0.007	0.008	-0.001	0.03
34.0333	0.006	0.008	0	0.03
34.0667	0.006	0.007	-0.001	0.03
34.1	0.005	0.007	0	0.029
34.1333	0.005	0.007	0	0.029
34.1667	0.004	0.006	0	0.028
34.2	0.004	0.006	0	0.027
34.2333	0.004	0.006	0	0.026
34.2667	0.003	0.005	0	0.026
34.3	0.003	0.005	0	0.025
34.3333	0.003	0.005	0	0.024
34.3667	0.003	0.004	0	0.023
34.4	0.003	0.004	0	0.022
34.4333	0.002	0.004	0	0.021
34.4667	0.002	0.004	0	0.021
34.5	0.002	0.004	0	0.02
34.5333	0.002	0.004	0	0.019
34.5667	0.001	0.003	0	0.018
34.6	0.001	0.003	0	0.017
34.6333	0.001	0.003	0	0.015
34.6667	0.001	0.003	0	0.014
34.7	0.001	0.002	0	0.013
34.7333	0	0.002	0	0.011
34.7667	0	0.002	0	0.01
34.8	0	0.002	0	0.008
34.8333	0	0.002	0	0.007
34.8667	0	0.001	0	0.006
34.9	0	0.001	0	0.005
34.9333	0	0.001	0	0.005
34.9667	0	0	0	0.004
35	0	0	0	0.004
35.0333	0	0	0	0.003
35.0667	0	-0.001	0	0.003
35.1	0	-0.001	0	0.002
35.1333	0	-0.001	0	0.002
35.1667	-0.001	-0.001	0	0.002
35.2	-0.001	-0.002	0	0.001
35.2333	-0.001	-0.002	0	0.001
35.2667	-0.001	-0.002	0	0.001
35.3	-0.001	-0.002	0	0.001
35.3333	-0.001	-0.002	0	0.001
35.3667	-0.001	-0.002	0	0.002
35.4	-0.002	-0.003	0	0.002
35.4333	-0.002	-0.003	0	0.002
35.4667	-0.002	-0.003	0	0.002
35.5	-0.002	-0.003	0	0.002
35.5333	-0.002	-0.003	0	0.002
35.5667	-0.002	-0.002	0	0.002
35.6	-0.002	-0.002	0	0.002
35.6333	-0.002	-0.002	-0.001	0.002
35.6667	-0.002	-0.001	0	0.002
35.7	-0.002	-0.001	0	0.002
35.7333	-0.002	-0.001	0	0.002
35.7667	-0.002	-0.001	0	0.002
35.8	-0.002	0	0	0.002
35.8333	-0.001	0	0	0.002
35.8667	-0.001	0	0	0.002
35.9	-0.001	0	0	0.002
35.9333	-0.001	0	0	0.002
35.9667	-0.001	0	0.001	0.003
36	-0.001	0	0.001	0.003
36.0333	-0.001	0.001	0.001	0.002
36.0667	-0.001	0.001	0.001	0.002
36.1	-0.001	0	0.001	0.002
36.1333	-0.001	0	0.001	0.002
36.1667	-0.001	0.001	0.001	0.002
36.2	-0.001	0	0.001	0.002
36.2333	-0.001	0	0.001	0.002
36.2667	-0.001	0	0.001	0.002
36.3	-0.001	-0.001	0.001	0.002
36.3333	-0.001	-0.001	0.002	0.002
36.3667	-0.001	-0.001	0.002	0.002
36.4	-0.001	-0.001	0.002	0.002
36.4333	-0.001	-0.001	0.002	0.002
36.4667	-0.001	-0.002	0.002	0.003
36.5	-0.001	-0.002	0.002	0.003
36.5333	-0.001	-0.002	0.002	0.002
36.5667	-0.001	-0.002	0.002	0.002
36.6	-0.001	-0.002	0.003	0.002
36.6333	-0.001	-0.002	0.003	0.002
36.6667	-0.001	-0.002	0.004	0.002
36.7	-0.001	-0.002	0.004	0.002
36.7333	-0.001	-0.002	0.004	0.002
36.7667	-0.001	-0.002	0.005	0.003
36.8	-0.001	-0.002	0.005	0.003
36.8333	-0.001	-0.002	0.006	0.004
36.8667	-0.001	-0.001	0.006	0.004
36.9	-0.001	-0.001	0.007	0.004
36.9333	-0.001	-0.001	0.007	0.004
36.9667	-0.001	-0.001	0.008	0.004
37	-0.001	-0.001	0.008	0.005
37.0333	-0.001	-0.001	0.009	0.005
37.0667	-0.001	-0.001	0.009	0.005
37.1	-0.001	0	0.009	0.004
37.1333	0	0	0.009	0.004
37.1667	0	0	0.009	0.003
37.2	0	0	0.009	0.003
37.2333	0	0	0.009	0.002
37.2667	0	0	0.009	0.001
37.3	0	0.001	0.009	0.001
37.3333	0	0.001	0.008	0
37.3667	0	0	0.008	-0.001
37.4	0	0.001	0.007	-0.002
37.4333	0	0	0.007	-0.003
37.4667	0	0.001	0.007	-0.005
37.5	0	0.001	0.006	-0.006
37.5333	0	0.001	0.006	-0.006
37.5667	0	0.002	0.006	-0.004
37.6	0	0.003	0.006	-0.001
37.6333	-0.001	0.003	0.005	0.001
37.6667	-0.001	0.004	0.005	0.004
37.7	-0.001	0.005	0.005	0.005
37.7333	-0.001	0.005	0.005	0.005
37.7667	-0.001	0.006	0.004	0.002
37.8	-0.001	0.007	0.004	0
37.8333	-0.001	0.007	0.004	-0.002
37.8667	-0.001	0.009	0.004	-0.005
37.9	-0.001	0.009	0.004	-0.007
37.9333	-0.001	0.01	0.004	-0.01
37.9667	-0.001	0.011	0.004	-0.013
38	-0.001	0.011	0.004	-0.014
38.0333	-0.001	0.011	0.004	-0.015
38.0667	-0.001	0.012	0.004	-0.016
38.1	-0.001	0.012	0.004	-0.016
38.1333	-0.001	0.012	0.004	-0.016
38.1667	-0.001	0.013	0.004	-0.016
38.2	-0.001	0.013	0.004	-0.016
38.2333	-0.001	0.014	0.003	-0.015
38.2667	-0.001	0.014	0.003	-0.014
38.3	-0.001	0.014	0.003	-0.012
38.3333	-0.001	0.015	0.003	-0.009
38.3667	-0.001	0.014	0.003	-0.005
38.4	-0.001	0.014	0.003	-0.003
38.4333	-0.001	0.013	0.003	-0.001
38.4667	-0.001	0.013	0.003	0.001
38.5	-0.001	0.013	0.003	0.001
38.5333	-0.001	0.012	0.003	0.001
38.5667	0	0.012	0.003	0.001
38.6	0	0.011	0.002	0.001
38.6333	0	0.011	0.003	0
38.6667	0	0.012	0.002	0
38.7	0	0.011	0.002	0
38.7333	0	0.012	0.002	-0.001
38.7667	0	0.013	0.002	-0.001
38.8	0.001	0.013	0.002	-0.002
38.8333	0.001	0.014	0.002	-0.001
38.8667	0.001	0.014	0.002	-0.002
38.9	0.001	0.015	0.001	-0.002
38.9333	0.001	0.015	0.001	-0.003
38.9667	0.001	0.016	0.001	-0.003
39	0.001	0.017	0.001	-0.003
39.0333	0.001	0.017	0.001	-0.003
39.0667	0.001	0.017	0.001	-0.004
39.1	0.001	0.017	0.001	-0.004
39.1333	0.001	0.017	0.001	-0.004
39.1667	0.001	0.017	0	-0.004
39.2	0.001	0.017	0	-0.003
39.2333	0.001	0.016	0	-0.003
39.2667	0.001	0.016	0	-0.002
39.3	0.001	0.015	0	-0.002
39.3333	0.001	0.015	0	-0.001
39.3667	0.001	0.014	-0.001	-0.001
39.4	0.001	0.014	0	0
39.4333	0	0.013	0	0.001
39.4667	0	0.013	0	0.002
39.5	0	0.012	0.001	0.003
39.5333	0	0.011	0.001	0.004
39.5667	0	0.01	0.001	0.005
39.6	-0.001	0.009	0.001	0.006
39.6333	-0.001	0.009	0.001	0.007
39.6667	0	0.008	0.001	0.007
39.7	0	0.007	0.001	0.008
39.7333	0	0.006	0.001	0.008
39.7667	0	0.005	0.001	0.007
39.8	0	0.004	0.002	0.007
39.8333	0	0.004	0.001	0.007
39.8667	0	0.003	0.002	0.007
39.9	0	0.002	0.002	0.007
39.9333	0	0.002	0.002	0.006
39.9667	0	0.001	0.002	0.006
40	0	0.001	0.002	0.006
40.0333	0	0	0.002	0.007
40.0667	0	0	0.001	0.009
40.1	0	-0.001	0.001	0.012
40.1333	0	-0.001	0.001	0.016
40.1667	0	-0.001	0.001	0.02
40.2	0	-0.001	0.001	0.024
40.2333	-0.001	-0.002	0.001	0.028
40.2667	-0.001	-0.002	0.001	0.032
40.3	-0.001	-0.002	0.001	0.035
40.3333	-0.001	-0.003	0.001	0.037
40.3667	-0.001	-0.003	0.001	0.038
40.4	-0.001	-0.003	0.001	0.039
40.4333	-0.001	-0.002	0	0.04
40.4667	-0.001	-0.002	0	0.04
40.5	-0.001	-0.002	0	0.038
40.5333	-0.001	-0.002	0	0.037
40.5667	-0.001	-0.002	0	0.035
40.6	0	-0.002	0	0.034
40.6333	0	-0.002	0	0.034
40.6667	0	-0.002	0	0.033
40.7	0	-0.002	0	0.032
40.7333	0	-0.002	0	0.03
40.7667	0	-0.002	0	0.027
40.8	0	-0.001	0	0.025
40.8333	0	-0.002	0	0.022
40.8667	0	-0.001	0	0.019
40.9	0.001	-0.001	0	0.017
40.9333	0.001	-0.001	0	0.015
40.9667	0.002	-0.001	0	0.013
41	0.002	-0.001	0	0.012
41.0333	0.003	-0.001	0	0.01
41.0667	0.003	-0.001	0	0.008
41.1	0.003	-0.001	0	0.006
41.1333	0.004	-0.001	0	0.004
41.1667	0.004	-0.001	0	0.003
41.2	0.004	-0.001	0	0.002
41.2333	0.005	0	0	0.001
41.2667	0.005	-0.001	0	0
41.3	0.005	-0.001	0	-0.001
41.3333	0.006	-0.001	0	-0.002
41.3667	0.006	-0.001	0	-0.003
41.4	0.006	-0.001	0	-0.003
41.4333	0.006	-0.001	0	-0.003
41.4667	0.006	-0.001	0	-0.003
41.5	0.006	-0.001	0	-0.004
41.5333	0.007	-0.001	0	-0.004
41.5667	0.007	-0.001	0	-0.004
41.6	0.007	-0.001	0	-0.003
41.6333	0.007	-0.001	0	-0.003
41.6667	0.007	-0.001	0	-0.003
41.7	0.007	-0.001	0	-0.003
41.7333	0.007	-0.001	0	-0.002
41.7667	0.007	-0.001	0	-0.001
41.8	0.007	-0.001	0	0.002
41.8333	0.007	-0.001	0	0.004
41.8667	0.007	0	0	0.006
41.9	0.007	0	0	0.007
41.9333	0.006	0	0	0.008
41.9667	0.006	0	0	0.009
42	0.006	0	0	0.009
42.0333	0.006	0	0	0.01
42.0667	0.006	0	0	0.011
42.1	0.006	0	0	0.011
42.1333	0.006	0.001	0	0.012
42.1667	0.005	0	0	0.014
42.2	0.005	0	0	0.016
42.2333	0.005	0	0	0.019
42.2667	0.005	0	0	0.021
42.3	0.005	0	0	0.024
42.3333	0.004	0	0	0.026
42.3667	0.004	0	0	0.027
42.4	0.004	0	0	0.029
42.4333	0.004	-0.001	0	0.03
42.4667	0.004	0	0	0.031
42.5	0.004	-0.001	0	0.032
42.5333	0.004	0	0	0.032
42.5667	0.004	0	0	0.033
42.6	0.003	0	0	0.033
42.6333	0.003	0	0	0.032
42.6667	0.003	0	0	0.03
42.7	0.003	0	0	0.026
42.7333	0.002	0.001	0	0.023
42.7667	0.002	0.001	0	0.02
42.8	0.002	0.002	0	0.017
42.8333	0.002	0.002	0	0.015
42.8667	0.002	0.003	0	0.013
42.9	0.002	0.003	0	0.012
42.9333	0.001	0.003	0	0.011
42.9667	0.001	0.004	0	0.011
43	0.001	0.004	0	0.01
43.0333	0.001	0.004	0	0.01
43.0667	0.001	0.004	0	0.01
43.1	0	0.004	0	0.009
43.1333	0	0.004	0	0.009
43.1667	0	0.004	0	0.009
43.2	0	0.004	0	0.009
43.2333	0	0.005	0	0.009
43.2667	0	0.005	0	0.009
43.3	0	0.005	0	0.009
43.3333	0	0.006	0	0.009
43.3667	0.001	0.006	0	0.009
43.4	0.001	0.007	0	0.009
43.4333	0.001	0.008	0	0.009
43.4667	0.001	0.008	0	0.009
43.5	0.001	0.009	0	0.009
43.5333	0.002	0.01	0	0.011
43.5667	0.002	0.01	0	0.013
43.6	0.003	0.011	0	0.016
43.6333	0.003	0.011	0	0.018
43.6667	0.003	0.011	0	0.018
43.7	0.004	0.011	0	0.019
43.7333	0.004	0.011	0	0.021
43.7667	0.004	0.011	0	0.023
43.8	0.004	0.01	0	0.025
43.8333	0.004	0.01	0	0.026
43.8667	0.004	0.01	0	0.027
43.9	0.004	0.01	0	0.028
43.9333	0.004	0.01	0	0.029
43.9667	0.003	0.01	0	0.03
44	0.003	0.009	0	0.029
44.0333	0.002	0.009	0	0.028
44.0667	0.002	0.008	0.001	0.027
44.1	0.001	0.008	0.001	0.025
44.1333	0.001	0.008	0.001	0.024
44.1667	0.001	0.008	0	0.023
44.2	0.001	0.008	0.001	0.021
44.2333	0.001	0.008	0.001	0.02
44.2667	0.001	0.007	0.001	0.019
44.3	0.001	0.007	0.001	0.017
44.3333	0	0.008	0.001	0.017
44.3667	0	0.007	0.001	0.019
44.4	0	0.007	0.001	0.022
44.4333	0	0.007	0.001	0.023
44.4667	0	0.007	0.001	0.024
44.5	-0.001	0.007	0.001	0.025
44.5333	-0.001	0.007	0.001	0.025
44.5667	-0.001	0.007	0.001	0.026
44.6	0	0.006	0.001	0.028
44.6333	0	0.007	0.001	0.029
44.6667	0	0.006	0.001	0.03
44.7	0	0.006	0.002	0.03
44.7333	0	0.006	0.001	0.03
44.7667	0	0.006	0.001	0.03
44.8	0.001	0.006	0.002	0.031
44.8333	0.001	0.006	0.002	0.032
44.8667	0.001	0.006	0.002	0.033
44.9	0.001	0.006	0.001	0.033
44.9333	0	0.006	0.001	0.033
44.9667	0.001	0.006	0.001	0.033
45	0	0.006	0.001	0.032
45.0333	0	0.006	0.001	0.032
45.0667	0	0.006	0.001	0.031
45.1	0	0.005	0.002	0.03
45.1333	-0.001	0.005	0.002	0.03
45.1667	-0.001	0.005	0.002	0.029
45.2	-0.001	0.005	0.002	0.029
45.2333	-0.001	0.005	0.002	0.029
45.2667	-0.001	0.006	0.002	0.029
45.3	-0.001	0.007	0.002	0.029
45.3333	-0.001	0.008	0.002	0.028
45.3667	-0.001	0.008	0.002	0.028
45.4	-0.002	0.009	0.002	0.028
45.4333	-0.002	0.01	0.001	0.028
45.4667	-0.002	0.012	0.001	0.027
45.5	-0.002	0.013	0.001	0.027
45.5333	-0.002	0.013	0.001	0.028
45.5667	-0.002	0.014	0.001	0.027
45.6	-0.001	0.013	0.001	0.027
45.6333	-0.002	0.01	0.001	0.027
45.6667	-0.001	0.009	0.001	0.028
45.7	-0.001	0.008	0.001	0.027
45.7333	-0.001	0.007	0.001	0.026
45.7667	-0.001	0.006	0.001	0.025
45.8	-0.001	0.006	0.001	0.023
45.8333	-0.001	0.005	0.001	0.019
45.8667	-0.001	0.005	0.001	0.015
45.9	-0.001	0.005	0.001	0.012
45.9333	-0.001	0.005	0.001	0.009
45.9667	-0.001	0.005	0.001	0.006
46	-0.001	0.005	0.001	0.003
46.0333	-0.001	0.005	0.001	0.001
46.0667	-0.001	0.005	0.001	-0.001
46.1	-0.001	0.005	0.001	-0.002
46.1333	-0.001	0.005	0.001	-0.004
46.1667	-0.001	0.005	0.001	-0.004
46.2	-0.001	0.003	0.001	-0.005
46.2333	-0.001	0.001	0.001	-0.005
46.2667	0	0.001	0.001	-0.006
46.3	-0.001	0.001	0.001	-0.006
46.3333	-0.001	0.002	0.001	-0.008
46.3667	0	0.002	0.001	-0.008
46.4	-0.001	0.003	0.001	-0.009
46.4333	0	0.003	0.001	-0.009
46.4667	0	0.003	0.001	-0.009
46.5	0	0.003	0.002	-0.009
46.5333	0	0.003	0.002	-0.009
46.5667	0	0.003	0.002	-0.008
46.6	0	0.003	0.002	-0.008
46.6333	0	0.003	0.002	-0.008
46.6667	0	0.003	0.002	-0.008
46.7	0	0.004	0.002	-0.007
46.7333	0	0.004	0.002	-0.007
46.7667	0	0.004	0.003	-0.007
46.8	0	0.004	0.003	-0.006
46.8333	0	0.004	0.003	-0.006
46.8667	0	0.005	0.003	-0.006
46.9	0	0.006	0.002	-0.005
46.9333	0	0.006	0.003	-0.005
46.9667	0	0.006	0.003	-0.005
47	0	0.005	0.002	-0.003
47.0333	0	0.005	0.002	-0.002
47.0667	0	0.005	0.002	-0.002
47.1	0	0.005	0.002	-0.002
47.1333	0	0.005	0.002	-0.002
47.1667	0	0.005	0.002	-0.001
47.2	0	0.005	0.002	-0.001
47.2333	0	0.005	0.002	-0.001
47.2667	0	0.005	0.002	-0.001
47.3	0	0.004	0.002	-0.001
47.3333	0	0.004	0.002	0
47.3667	0	0.004	0.002	-0.001
47.4	0	0.004	0.002	0
47.4333	0	0.004	0.002	0
47.4667	0	0.004	0.001	0
47.5	0	0.004	0.001	0
47.5333	0.001	0.004	0.001	0
47.5667	0.001	0.004	0.001	0
47.6	0.001	0.004	0.001	0
47.6333	0.001	0.004	0.001	0
47.6667	0.001	0.004	0	0
47.7	0.001	0.004	0	0
47.7333	0.001	0.004	0	0
47.7667	0.001	0.004	0	0
47.8	0.001	0.004	0	0.001
47.8333	0.001	0.004	0	0.001
47.8667	0.001	0.004	0	0.001
47.9	0.001	0.004	0	0.001
47.9333	0	0.004	0	0.001
47.9667	0	0.004	0	0
48	0	0.004	0	0
48.0333	0	0.005	0	-0.001
48.0667	0	0.006	0	-0.002
48.1	-0.001	0.006	0	-0.003
48.1333	-0.001	0.006	0	-0.003
48.1667	-0.001	0.006	0	-0.004
48.2	-0.001	0.007	0	-0.004
48.2333	-0.001	0.008	0	-0.004
48.2667	-0.001	0.008	0	-0.004
48.3	-0.001	0.008	0	-0.003
48.3333	-0.001	0.009	0	-0.001
48.3667	-0.001	0.009	0	-0.001
48.4	-0.001	0.01	0	0
48.4333	-0.001	0.011	0.001	0.001
48.4667	-0.001	0.012	0.001	0.001
48.5	-0.001	0.013	0.002	0.002
48.5333	-0.001	0.014	0.002	0.002
48.5667	-0.001	0.014	0.002	0.002
48.6	0	0.015	0.003	0.002
48.6333	-0.001	0.015	0.003	0.002
48.6667	0	0.015	0.004	0.002
48.7	0	0.015	0.004	0.002
48.7333	0	0.015	0.005	0.003
48.7667	0	0.015	0.006	0.003
48.8	0	0.015	0.007	0.003
48.8333	0.001	0.016	0.008	0.003
48.8667	0.001	0.016	0.008	0.002
48.9	0.001	0.016	0.008	0.002
48.9333	0.001	0.016	0.009	0.001
48.9667	0.001	0.016	0.009	0.001
49	0.002	0.016	0.009	0
49.0333	0.002	0.017	0.009	0.001
49.0667	0.002	0.017	0.009	0.001
49.1	0.002	0.018	0.01	0.001
49.1333	0.002	0.018	0.01	0.002
49.1667	0.002	0.018	0.01	0.002
49.2	0.002	0.019	0.011	0.002
49.2333	0.002	0.019	0.011	0.002
49.2667	0.002	0.018	0.012	0.002
49.3	0.002	0.018	0.012	0.002
49.3333	0.002	0.018	0.012	0.001
49.3667	0.002	0.018	0.013	0.001
49.4	0.003	0.018	0.013	0.001
49.4333	0.002	0.018	0.013	0.002
49.4667	0.003	0.018	0.013	0.002
49.5	0.003	0.018	0.012	0.002
49.5333	0.003	0.018	0.012	0.002
49.5667	0.003	0.018	0.012	0.001
49.6	0.003	0.018	0.012	0.001
49.6333	0.003	0.018	0.012	0
49.6667	0.003	0.019	0.012	0
49.7	0.003	0.019	0.011	0
49.7333	0.003	0.019	0.011	0.002
49.7667	0.003	0.019	0.011	0.002
49.8	0.003	0.019	0.011	0.003
49.8333	0.003	0.019	0.01	0.004
49.8667	0.003	0.019	0.01	0.006
49.9	0.003	0.019	0.01	0.008
49.9333	0.003	0.02	0.01	0.01
49.9667	0.003	0.02	0.01	0.012
50	0.003	0.022	0.009	0.013
50.0333	0.003	0.023	0.009	0.013
50.0667	0.003	0.023	0.008	0.011
50.1	0.003	0.022	0.008	0.01
50.1333	0.003	0.021	0.007	0.01
50.1667	0.003	0.02	0.007	0.009
50.2	0.003	0.02	0.007	0.009
50.2333	0.003	0.016	0.007	0.009
50.2667	0.003	0.016	0.006	0.013
50.3	0.003	0.014	0.006	0.018
50.3333	0.004	0.013	0.006	0.02
50.3667	0.004	0.012	0.005	0.025
50.4	0.004	0.012	0.004	0.03
50.4333	0.004	0.011	0.004	0.032
50.4667	0.004	0.01	0.003	0.032
50.5	0.004	0.01	0.003	0.032
50.5333	0.004	0.009	0.003	0.031
50.5667	0.004	0.008	0.002	0.035
50.6	0.004	0.007	0.002	0.039
50.6333	0.004	0.007	0.002	0.042
50.6667	0.004	0.006	0.002	0.045
50.7	0.004	0.005	0.002	0.047
50.7333	0.004	0.005	0.002	0.05
50.7667	0.003	0.005	0.002	0.051
50.8	0.003	0.005	0.002	0.05
50.8333	0.003	0.004	0.002	0.049
50.8667	0.003	0.004	0.002	0.047
50.9	0.003	0.004	0.002	0.045
50.9333	0.003	0.003	0.002	0.042
50.9667	0.003	0.004	0.001	0.04
51	0.003	0.004	0.001	0.038
51.0333	0.003	0.003	0.001	0.036
51.0667	0.003	0.003	0	0.034
51.1	0.003	0.002	0	0.033
51.1333	0.003	0.002	0	0.031
51.1667	0.002	0.001	0	0.032
51.2	0.002	0	0	0.033
51.2333	0.002	-0.003	0	0.034
51.2667	0.002	-0.006	0.001	0.035
51.3	0.002	-0.008	0.001	0.037
51.3333	0.002	-0.007	0.001	0.036
51.3667	0.002	-0.006	0.002	0.035
51.4	0.002	-0.006	0.002	0.035
51.4333	0.001	-0.003	0.002	0.035
51.4667	0.001	0.001	0.002	0.034
51.5	0.001	0.004	0.002	0.034
51.5333	0.001	0.006	0.002	0.035
51.5667	0.001	0.009	0.002	0.036
51.6	0.002	0.012	0.002	0.036
51.6333	0.002	0.014	0.002	0.036
51.6667	0.002	0.013	0.001	0.034
51.7	0.002	0.009	0.001	0.034
51.7333	0.002	0.005	0.001	0.035
51.7667	0.003	0.002	0.001	0.035
51.8	0.003	0	0	0.035
51.8333	0.003	-0.003	0	0.035
51.8667	0.003	-0.006	0	0.036
51.9	0.003	-0.007	0	0.035
51.9333	0.003	-0.009	0	0.035
51.9667	0.003	-0.01	0	0.035
52	0.003	-0.011	0	0.034
52.0333	0.002	-0.012	0	0.033
52.0667	0.002	-0.012	0	0.033
52.1	0.002	-0.012	0	0.031
52.1333	0.002	-0.012	0	0.03
52.1667	0.002	-0.013	0	0.028
52.2	0.002	-0.013	0	0.027
52.2333	0.001	-0.011	-0.001	0.026
52.2667	0.001	-0.009	-0.001	0.026
52.3	0.001	-0.008	-0.001	0.027
52.3333	0.001	-0.007	-0.001	0.028
52.3667	0.001	-0.005	0	0.027
52.4	0	-0.004	0	0.027
52.4333	0	-0.003	0.001	0.027
52.4667	0	-0.002	0.001	0.027
52.5	0	-0.002	0.002	0.026
52.5333	0	-0.001	0.002	0.025
52.5667	0	0	0.003	0.025
52.6	0	0	0.003	0.026
52.6333	0	0.001	0.003	0.027
52.6667	0	0.004	0.004	0.027
52.7	0	0.007	0.004	0.026
52.7333	0	0.008	0.004	0.025
52.7667	0	0.009	0.004	0.025
52.8	0	0.01	0.004	0.025
52.8333	0	0.011	0.004	0.026
52.8667	0	0.012	0.004	0.027
52.9	0	0.012	0.003	0.029
52.9333	0	0.013	0.003	0.03
52.9667	0	0.013	0.003	0.031
53	0.001	0.013	0.003	0.03
53.0333	0.001	0.012	0.004	0.03
53.0667	0.001	0.013	0.004	0.03
53.1	0.001	0.013	0.004	0.03
53.1333	0.001	0.013	0.005	0.03
53.1667	0.001	0.013	0.005	0.03
53.2	0.001	0.013	0.006	0.03
53.2333	0	0.013	0.007	0.029
53.2667	0	0.013	0.007	0.028
53.3	0	0.013	0.008	0.027
53.3333	0	0.013	0.008	0.026
53.3667	0	0.013	0.009	0.025
53.4	0	0.013	0.01	0.024
53.4333	0	0.013	0.011	0.023
53.4667	0	0.013	0.012	0.022
53.5	0	0.013	0.012	0.021
53.5333	0	0.013	0.013	0.019
53.5667	0	0.014	0.013	0.018
53.6	0	0.014	0.014	0.017
53.6333	0	0.014	0.014	0.015
53.6667	0	0.014	0.015	0.014
53.7	0	0.014	0.015	0.012
53.7333	0	0.015	0.016	0.011
53.7667	0.001	0.015	0.016	0.01
53.8	0	0.016	0.017	0.009
53.8333	-0.001	0.016	0.018	0.007
53.8667	-0.001	0.017	0.018	0.006
53.9	-0.001	0.018	0.018	0.006
53.9333	-0.001	0.019	0.018	0.005
53.9667	-0.001	0.019	0.018	0.004
54	0	0.02	0.018	0.004
54.0333	0.001	0.02	0.018	0.002
54.0667	0.002	0.021	0.018	0.001
54.1	0.003	0.021	0.017	0
54.1333	0.004	0.021	0.016	-0.001
54.1667	0.006	0.021	0.016	-0.002
54.2	0.007	0.021	0.016	-0.003
54.2333	0.009	0.022	0.016	-0.004
54.2667	0.01	0.022	0.015	-0.006
54.3	0.011	0.023	0.015	-0.007
54.3333	0.012	0.023	0.015	-0.008
54.3667	0.013	0.024	0.014	-0.008
54.4	0.013	0.024	0.011	-0.009
54.4333	0.013	0.024	0.009	-0.01
54.4667	0.013	0.024	0.008	-0.01
54.5	0.013	0.024	0.008	-0.01
54.5333	0.013	0.025	0.007	-0.01
54.5667	0.014	0.025	0.007	-0.01
54.6	0.014	0.025	0.007	-0.01
54.6333	0.014	0.026	0.007	-0.009
54.6667	0.014	0.026	0.007	-0.009
54.7	0.014	0.027	0.007	-0.009
54.7333	0.014	0.028	0.008	-0.008
54.7667	0.014	0.028	0.008	-0.008
54.8	0.014	0.029	0.008	-0.007
54.8333	0.013	0.03	0.009	-0.007
54.8667	0.014	0.03	0.009	-0.007
54.9	0.013	0.031	0.009	-0.007
54.9333	0.013	0.031	0.01	-0.008
54.9667	0.014	0.031	0.009	-0.008
55	0.014	0.031	0.008	-0.009
55.0333	0.014	0.031	0.006	-0.009
55.0667	0.014	0.031	0.004	-0.009
55.1	0.013	0.031	0.004	-0.009
55.1333	0.013	0.032	0.006	-0.009
55.1667	0.013	0.032	0.009	-0.009
55.2	0.012	0.032	0.011	-0.009
55.2333	0.012	0.032	0.013	-0.008
55.2667	0.012	0.031	0.016	-0.008
55.3	0.012	0.031	0.018	-0.008
55.3333	0.012	0.03	0.019	-0.006
55.3667	0.012	0.029	0.02	-0.005
55.4	0.012	0.028	0.022	-0.003
55.4333	0.011	0.028	0.022	-0.002
55.4667	0.012	0.027	0.023	-0.001
55.5	0.012	0.027	0.023	0
55.5333	0.012	0.027	0.024	0
55.5667	0.012	0.027	0.024	0.001
55.6	0.012	0.026	0.024	0.001
55.6333	0.012	0.025	0.024	0.001
55.6667	0.012	0.024	0.024	-0.001
55.7	0.012	0.023	0.024	-0.002
55.7333	0.012	0.022	0.024	-0.003
55.7667	0.011	0.021	0.024	-0.005
55.8	0.011	0.02	0.023	-0.006
55.8333	0.011	0.018	0.023	-0.006
55.8667	0.011	0.017	0.023	-0.007
55.9	0.011	0.015	0.023	-0.007
55.9333	0.011	0.015	0.023	-0.007
55.9667	0.011	0.013	0.023	-0.008
56	0.011	0.013	0.022	-0.008
56.0333	0.011	0.012	0.022	-0.008
56.0667	0.012	0.012	0.022	-0.008
56.1	0.012	0.012	0.022	-0.008
56.1333	0.012	0.011	0.022	-0.008
56.1667	0.012	0.011	0.022	-0.008
56.2	0.012	0.01	0.022	-0.008
56.2333	0.012	0.01	0.021	-0.008
56.2667	0.012	0.009	0.021	-0.007
56.3	0.012	0.008	0.021	-0.007
56.3333	0.012	0.008	0.02	-0.006
56.3667	0.011	0.007	0.02	-0.006
56.4	0.011	0.007	0.02	-0.005
56.4333	0.011	0.006	0.02	-0.005
56.4667	0.011	0.006	0.019	-0.005
56.5	0.011	0.006	0.019	-0.004
56.5333	0.011	0.005	0.019	-0.004
56.5667	0.011	0.005	0.019	-0.004
56.6	0.011	0.005	0.019	-0.004
56.6333	0.011	0.006	0.017	-0.003
56.6667	0.011	0.006	0.016	-0.003
56.7	0.01	0.007	0.016	-0.003
56.7333	0.01	0.008	0.016	-0.003
56.7667	0.01	0.009	0.015	-0.003
56.8	0.01	0.009	0.016	-0.003
56.8333	0.01	0.01	0.015	-0.003
56.8667	0.01	0.01	0.015	-0.003
56.9	0.01	0.01	0.015	-0.003
56.9333	0.01	0.009	0.015	-0.003
56.9667	0.01	0.008	0.015	-0.003
57	0.01	0.008	0.015	-0.003
57.0333	0.009	0.008	0.015	-0.003
57.0667	0.009	0.007	0.015	-0.003
57.1	0.009	0.007	0.015	-0.003
57.1333	0.008	0.007	0.015	-0.003
57.1667	0.008	0.007	0.015	-0.002
57.2	0.007	0.007	0.015	-0.003
57.2333	0.006	0.007	0.015	-0.003
57.2667	0.006	0.007	0.015	-0.003
57.3	0.005	0.008	0.014	-0.003
57.3333	0.005	0.008	0.014	-0.003
57.3667	0.005	0.009	0.014	-0.003
57.4	0.004	0.01	0.014	-0.003
57.4333	0.004	0.011	0.013	-0.003
57.4667	0.003	0.012	0.013	-0.003
57.5	0.003	0.013	0.014	-0.002
57.5333	0.002	0.014	0.014	-0.002
57.5667	0.002	0.014	0.014	-0.002
57.6	0.001	0.014	0.014	-0.002
57.6333	0.001	0.015	0.014	-0.001
57.6667	0.001	0.015	0.014	-0.001
57.7	0	0.016	0.014	0.002
57.7333	0	0.016	0.014	0.006
57.7667	0	0.016	0.013	0.01
57.8	0	0.016	0.013	0.014
57.8333	0	0.016	0.013	0.017
57.8667	0	0.015	0.013	0.019
57.9	0	0.015	0.013	0.022
57.9333	0	0.015	0.012	0.024
57.9667	0	0.015	0.011	0.026
58	-0.001	0.015	0.011	0.031
58.0333	-0.001	0.015	0.011	0.037
58.0667	-0.001	0.015	0.011	0.042
58.1	-0.001	0.014	0.011	0.042
58.1333	-0.001	0.014	0.01	0.04
58.1667	-0.001	0.014	0.01	0.038
58.2	-0.001	0.013	0.009	0.035
58.2333	-0.001	0.012	0.008	0.032
58.2667	-0.001	0.012	0.007	0.03
58.3	0	0.012	0.007	0.027
58.3333	0	0.011	0.006	0.024
58.3667	0	0.011	0.005	0.022
58.4	0.001	0.011	0.004	0.02
58.4333	0.002	0.011	0.003	0.018
58.4667	0.004	0.01	0.002	0.016
58.5	0.005	0.01	0.002	0.015
58.5333	0.006	0.009	0.002	0.014
58.5667	0.007	0.008	0.002	0.013
58.6	0.008	0.008	0	0.012
58.6333	0.008	0.008	-0.001	0.011
58.6667	0.009	0.007	0	0.01
58.7	0.009	0.007	0	0.01
58.7333	0.009	0.006	0	0.009
58.7667	0.009	0.006	0	0.009
58.8	0.008	0.005	0	0.009
58.8333	0.008	0.005	0	0.008
58.8667	0.007	0.004	0	0.008
58.9	0.006	0.005	0	0.008
58.9333	0.006	0.004	0	0.007
58.9667	0.005	0.004	0	0.007
59	0.005	0.003	0	0.007
59.0333	0.004	0.003	0	0.007
59.0667	0.003	0.002	0	0.006
59.1	0.003	0.002	0	0.006
59.1333	0.002	0.002	0	0.006
59.1667	0.001	0.002	0	0.005
59.2	0.001	0.002	0	0.005
59.2333	0.001	0.001	0	0.005
59.2667	0.001	0.001	0	0.005
59.3	0	0.001	0	0.005
59.3333	0	0.001	-0.001	0.005
59.3667	0	0.001	-0.001	0.005
59.4	0	0.001	-0.001	0.005
59.4333	-0.001	0.001	-0.001	0.005
59.4667	-0.002	0.001	-0.001	0.005
59.5	-0.002	0.001	-0.001	0.005
59.5333	-0.003	0.001	-0.001	0.005
59.5667	-0.003	0.001	-0.001	0.005
59.6	-0.003	0.002	-0.002	0.005
59.6333	-0.003	0.002	-0.002	0.004
59.6667	-0.003	0.002	-0.002	0.005
59.7	-0.003	0.002	-0.002	0.004
59.7333	-0.002	0.003	-0.002	0.004
59.7667	-0.002	0.003	-0.002	0.004
59.8	-0.002	0.004	-0.002	0.004
59.8333	-0.002	0.004	-0.002	0.004
59.8667	-0.001	0.005	-0.002	0.004
59.9	-0.001	0.005	-0.002	0.004
59.9333	-0.001	0.005	-0.002	0.004
59.9667	-0.001	0.005	-0.002	0.004
60	-0.001	0.006	-0.002	0.004

## Sheet: Figure S1
S1C (cells/mm2)					(% overlap)
ID	mCherry	FOXP2+mCherry	PV+mCherry		FOXP2	PV	Other
1	173.5	137.2	9.4		70.9	3.1	26
2	145.8	102.8	4.3
3	196.2	125.3	2.1

## Sheet: Figure S2
S2A (grams)												S2B (Magazine Latency)						S2C (NP/min)																						S2C (NP/min)
	RR					RI							RR		RI				RR - Active NP										RR- Inactive NP												RI - Active NP
ID|Day	1	2	3	4	5	1	2	3	4	5		ID|Day	1	2	1	2		ID|Day	1	2	3	4	5	6	7	8	9	10	1	2	3	4	5	6	7	8	9	10		ID|Day	1	2	3	4	5	6	7	8	9
1	28.2	28.3	27.7	27.9	28.3	27.1	28.4	28	27	27.6		1	14	5	16	6		1	2.5	6.5	7.3	5.6	8.9	16.4	11.6	34.8	17.2	17.4	0	0	0	0.9	1	0.4	0.3	0	0.2	0.4		1	0.5	3.4	3.1	4.3	9.6	2.8	8.1	6.8	6.8
2	26.2	25.3	26.6	26.1	25.4	26.7	25.1	26	25.6	25.7		2	17	7	21	10		2	3.4	3.9	6.6	6.1	17.2	8.5	18.3	13.5	21.6	29.3	0	0.6	0	0	0	0.3	0.1	0.2	0.4	0		2	2.4	2.1	3.3	12.4	7.8	12.9	8.9	5.1	4.3
3	23.7	24.3	24.6	24.8	25	23.9	24	23	24	24.9		3	14	6	18	6		3	3.1	3.8	5.2	5.6	17.3	12.8	17.2	32.4	34.5	18.6	0.7	0	0.2	0	0	0	1.2	0.2	0.6	0.6		3	2.7	2.9	3.2	7.1	11.5	2.4	7.8	3.9	9.9
4	24.1	23.2	23	24	23.7	23.5	23.9	23	22.5	23.2		4	18	7	20	8		4	2.1	4.5	5.4	3.6	12	21.4	10.1	11.8	28	35.1	0.4	0.2	0.4	0.3	0	0.2	0	0.3	0	0.1		4	3	2.3	3.2	9.1	3.2	5	3.4	5.6	8.7
5	23.6	22.5	22.4	23	23.5	22.1	22.9	22	23.5	22.4		5	20	9	23	9		5	3.9	5.5	4.9	10.8	8.9	15.4	22.1	15.6	16.7	24.1	0	0	0.1	0.4	0.9	1.1	0	0	0	0.4		5	2.2	2.8	3.3	2.8	6.2	7.2	4.8	3.9	4
[truncated: 51 more columns]

## Sheet: Figure S3
S3A (change in deltaF; NP+)											S3B (change in deltaF; NP-)											S3C (change in deltaF; ME+)											S3D(change in deltaF; ME-)											S3E(change in deltaF; MX+)
	RR20					RI120						RR20					RI120						RR20					RI120						RR20					RI120						RR20
Trial Block (10%iles)|ID	1	2	3	4	5	1	2	3	4		Trial Block (10%iles)|ID	1	2	3	4	5	1	2	3	4		Trial Block (10%iles)|ID	1	2	3	4	5	1	2	3	4		Trial Block (10%iles)|ID	1	2	3	4	5	1	2	3	4		Trial Block (10%iles)|ID	1	2	3	4	5
1	-0.18	0.27	0.46	0.5	-1.17	0.95	0.42	0.54	0.7		1	-0.25	-0.13	-0.22	0.05	-0.48	-1.53	0.46	-0.05	0.19		1	-0.19	-1.18	-1.28	-0.03	-1.1	-1.37	-0.78	0.02	1.36		1	0.19	-0.65	-0.99	-0.09	1.14	-0.3	-0.29	0.43	-0.05		1	-0.11	1.02	1.24	0.01	2.44
2	0.5	0.22	-0.41	0.49	-0.66	0.95	0.48	0.59	1.9		2	-0.04	0.22	-0.02	0.12	-0.3	-1.03	1.74	-0.03	0.47		2	0.42	-0.7	-0.25	-0.1	-0.56	0	0.42	0.2	0.68		2	0.28	0.53	-0.1	-0.51	0.42	0.09	0.47	0.05	0.21		2	-0.1	0.75	-0.27	0.08	1.13
3	0.2	0.75	0.29	0.55	-1	0.95	0.66	0.18	1.23		3	0.03	0.01	0.3	0.18	-0.04	-0.36	0.77	-0.13	1.34		3	1.11	-0.74	-0.23	0.19	-0.17	0.55	0.98	0.24	1.08		3	1.11	-1.34	0.24	0.13	1.11	-0.37	0.39	0.41	0.75		3	0.23	0.62	0.14	-0.19	0.89
4	0.79	0.16	0.92	0.59	-0.49	0.101639	0.25	0.06	0.69		4	0.29	-0.36	0.1	0.28	-0.18	0.3	0.33	0.27	0.95		4	0.95	-0.53	0.24	1.58	-0.19	1.01	2.22	0.07	0.74		4	0.58	-0.88	-0.41	-0.35	0.95	-0.62	0.64	0.08	0.23		4	-0.18	0.36	-0.19	0.01	0.37
5	0.36	0.55	0.49	0.45	0.06	0.1	0.44	0.05	0.32		5	0.32	0.02	0.3	0.02	-0.06	0.65	0.76	0.69	-0.12		5	0.79	-0.5	0.52	-0.47	-0.03	0.79	1.44	1.18	0.89		5	0.34	-1.64	-0.19	0.15	0.79	0.65	0.72	0.8	0.05		5	-0.25	0.74	-0.16	-0.13	0.21
6	0.25	0.53	0.33	0.18	-0.07	0.1	1.34	1.3	0.11		6	0.31	0.02	0.3	0.02	0	-0.12	0.74	0.65	1.7		6	0.48	-0.49	0.13	0.24	-0.55	0.88	1.06	1.84	0.75		6	0.24	-1.22	0.14	-0.1	0.48	0.2	0.34	0.42	1.02		6	0	0.66	-0.21	-0.48	0.36
7	0.97	0.69	-0.08	0.35	0.45	2.52	0.17	0.69	0.95		7	0.44	-0.29	0.44	-0.04	0.04	0.65	-0.11	0.28	1.2		7	0.45	-0.45	0.28	0.48	-0.46	1.29	1.69	1.31	1.45		7	0.76	0.16	0.08	0.02	0.45	-1.17	0.49	0.64	1.08		7	0.51	0.6	-0.77	-0.64	0.38
8	1.1	0.55	-0.08	0.92	0.39	2.52	0.5	0.25	0.28		8	0.45	-0.13	0.44	0	-0.14	0.88	0.74	0.56	2.07		8	1.05	-0.17	0.06	0.71	-0.4	1.36	2.161	0.51	1.04		8	0.27	0.19	0.42	0.26	1.05	1.41	-0.13	1.05	1.4		8	0.41	0.36	-0.73	-0.17	0.1
9	0.38	0.73	0.55	0.45	0.19	2.52	2.128	0.31	0.84		9	0.4	-0.32	-0.02	0.06	-0.07	1.01	0.97	0.52	1.69		9	0.9	-0.67	0.57	0.51	-0.24	1.19	1.084	0.743	1.15		9	1.03	-0.45	0.32	0.26	0.9	0.53	0.41	0.62	0.89		9	-0.03	0.81	-0.67	-0.881	0.42
10	1.59	-0.142	0.732	0.51	0.285	2.52	0.867	2.14	1.693		10	0.307	-0.241	-0.06	0.077	-0.135	0.151	1.109	0.788	2.228		10	1.3	-0.191	0.015	0.375	-0.035	2.837	2.054	1.848	1.546		10	0.57	-0.248	-0.141	0.029	1.3	0.727	0.166	0.955	0.933		10	0.215	0.567	-0.832	-0.742	0.187
[truncated: 14 more columns]

## Sheet: Figure S4
S4A										S4B									S4C (Fall Latency)																														S4D (Fall Latency)
	Distance Travelled		Avg Velocity		Ambulatory Time		Ambulatory Episodes			Time in Center		Time in Periphery		Center Entries		Peripheral Entries				Control													Casp
ID	Control	Casp	Control	Casp	Control	Casp	Control	Casp		Control	Casp	Control	Casp	Control	Casp	Control	Casp		Trial|ID	1	2	3	4	5	6	7	8	9	10	11	12	13	1	2	3	4	5	6	7	8	9	10	11	12	13	14	15		ID
1	4644	4354	41.3	36.5	221	264	245	203		70	105	530	495	91	46	91	46		1	217	45	105	57	223	101	44	224	300	102	31	41	32	65	147	150	204	12	143	93	202	27	54	82	108	19	132	102		1
2	7825	5738	40.9	40.8	323	275	488	442		157	155	443	445	68	106	69	106		2	197	111	290	96	41	239	92	24	240	126	36	112	89	121	202	113	231	31	118	133	173	51	130	98	37	65	85	54		2
3	8009	5131	32.2	37.6	326	331	493	365		52	73	548	527	51	59	52	60		3	169	240	254	73	218	198	50	231	300	210	94	188	170	42	152	94	127	266	171	69	175	147	81	91	142	46	104	143		3
4	6596	9371	37.1	45.1	169	152	536	404		86	61	514	539	66	68	66	68		4	181	194	300	94	213	226	83	245	300	151	135	200	116	113	220	159	244	153	159	117	229	205	58	119	244	143	102	98		4
5	8540	7632	36.7	40.4	164	343	332	438		98	146	502	454	71	87	71	88		5	147	221	300	105	130	188	103	201	300	91	240	273	113	59	234	197	251	300	206	184	155	124	226	158	221	111	146	176		5
6	4252	3670	39.9	44.3	289	218	447	576		211	153	389	447	51	46	52	47		6	153	177	269	90	231	196	206	193	300	192	206	189	127	85	271	135	211	173	187	158	251	128	188	114	158	136	75	146		6
7	7499	5678	45.9	41	253	281	360	447		79	81	521	519	58	38	58	39		7	158	210	299	70	243	149	163	252	300	197	204	279	127	175	200	113	205	190	195	183	146	159	161	94	178	72	211	195		7
8	4626	5407	43.5	40.3	181	279	305	335		155	135	445	465	48	31	48	32		8	204	150	300	89	196	250	170	300	300	193	300	268	100	271	262	148	157	265	180	249	217	192	139	73	300	171	141	159		8
9	5274	5288	48.7	45.3	197	226	249	459		156	90	444	510	61	17	62	17		9	205	258	300	170	154	272	85	225	300	132	220	238	149	70	146	147	244	233	203	191	177	144	122	153	240	181	228	201		9
10	6159	4361	53.5	41.5	237	278	339	303		175	45	425	555	55	22	55	22		10	207	140	300	133	163	278	120	257	300	271	260	255	226	124	153	188	139	109	195	194	219	227	241	112	281	195	300	204		10
11	4148	6523	40.3	41.5	183	280	530	355		149	57	451	543	44	32	44	32		11	248	300	300	248	210	34	131	274	300	214	300	248	188	233	219	131	268	190	253	139	284	109	235	199	215	200	300	216		11
12	5825	5545	44.7	44.7	266	188	575	466		135	51	465	549	40	33	41	34		12	300	300	300	165	141	300	126	265	300	300	211	275	175	94	207	150	300	203	137	225	213	212	300	173	195	290	275	175		12
13	6470	5175	34.7	47.5	272	347	447	353		75	168	525	432	25	58	25	58		13	292	300	300	185	261	191	119	185	300	179	284	300	266	137	245	189	289	221	300	163	273	300	218	169	248	255	300	57		13
14	6299	7325	45.6	42.1	170	334	348	509		136	110	464	490	29	57	29	58		14	242	300	300	232	230	190	134	300	300	228	300	255	182	265	175	123	222	169	169	172	239	272	259	245	300	287	212	221		14
																			15	292	300	300	283	261	59	190	91	300	300	198	298	236	289	162	78	146	214	221	222	300	241	224	189	300	216	300	202		15
																			16	248	300	300	242	158	86	159	300	300	300	285	300	210	265	129	184	226	217	270	139	291	267	272	167	300	189	300	209
																			17	264	300	300	300	155	145	105	172	300	280	300	265	207	279	247	147	242	257	115	197	220	284	300	134	225	177	300	185
																			18	265	281	300	125	178	73	132	300	300	218	300	300	231	180	215	132	184	300	258	192	300	300	225	162	190	274	217	105
																			19	300	300	300	163	258	135	172	300	270	300	271	300	187	271	202	99	174	244	221	204	300	300	202	240	283	161	235	176
																			20	253	300	300	162	192	92	193	281	300	300	300	254	202	274	245	162	189	300	251	188	201	176	300	225	197	192	300	215
																			21	135	300	300	229	176	127	249	282	300	181	218	151	204	185	209	292	300	275	264	266	129	189	300	188	62	187	300	209
																			22	277	300	222	126	235	189	245	264	199	274	185	290	251	281	199	238	281	178	198	167	163	143	300	283	166	270	300	191
																			23	270	300	300	181	280	219	250	167	300	244	233	174	163	221	187	219	241	258	242	238	279	215	300	198	197	201	300	292
																			24	188	300	300	207	183	288	294	255	300	287	251	248	224	190	168	261	300	193	174	180	175	269	300	176	155	173	300	264
																			25	260	300	300	142	283	290	197	253	300	201	141	197	170	250	291	150	300	215	220	202	208	185	209	241	296	242	300	169
																			26	218	300	300	153	161	178	160	223	300	216	297	272	150	230	189	263	300	283	234	205	188	256	300	271	162	234	300	287
																			27	176	208	300	234	159	266	259	282	300	144	129	272	281	225	300	262	139	172	171	251	142	247	300	280	187	146	225	262
																			28	173	300	300	266	247	244	130	281	285	216	275	294	222	269	153	142	300	219	172	171	167	147	300	168	183	267	300	299
																			29	299	300	300	250	140	253	223	237	300	167	282	217	189	252	177	292	300	147	137	217	289	298	300	285	150	144	219	239
																			30	261	300	300	251	148	213	203	264	300	166	173	145	272	258	284	280	300	210	239	144	163	144	154	232	275	220	300	194
																			31	159	300	300	296	148	246	272	294	300	133	162	161	193	163	249	170	300	283	217	264	241	222	300	109	188	137	300	152
																			32	143	300	209	233	231	235	234	201	300	211	149	187	148	226	291	149	197	264	187	289	272	232	300	191	240	262	300	277
																			33	218	300	300	135	294	229	147	297	300	174	151	225	300	242	168	272	291	277	300	300	300	162	298	243	210	233	300	217
																			34	142	300	300	238	195	266	171	195	300	141	147	237	223	195	250	168	300	224	200	203	148	186	217	249	226	300	300	291
																			35	286	136	300	261	169	237	201	266	300	199	246	214	188	170	230	192	162	291	224	221	190	247	300	261	272	286	300	217
																			36	195	300	300	255	267	280	269	129	300	130	231	277	126	299	258	173	205	234	180	168	205	221	300	244	243	300	300	178
																			37	274	300	300	190	278	125	253	244	264	197	173	292	294	191	298	234	300	175	201	260	248	157	300	300	221	300	285	271
																			38	244	300	300	293	143	199	286	282	300	236	234	209	148	260	190	177	300	289	169	236	222	206	300	238	146	217	300	194
																			39	275	300	300	220	177	129	232	141	300	152	161	299	141	255	148	253	300	234	193	298	194	257	218	243	206	261	300	227
																			40	247	300	300	161	218	252	282	292	300	278	154	291	238	147	229	241	300	185	277	151	235	259	300	202	171	276	300	197
																			41	182	300	300	168	285	218	231	194	300	128	229	280	148	267	154	172	300	271	153	225	165	240	300	157	164	264	300	223
																			42	213	300	281	160	179	294	254	203	300	225	201	167	227	201	210	248	300	260	290	141	183	180	300	161	189	200	300	240
																			43	261	300	300	218	189	255	197	295	300	211	125	299	221	296	257	272	300	175	262	163	220	262	300	216	221	189	288	133
																			44	287	300	300	140	277	237	293	294	147	183	278	147	215	130	202	146	300	171	210	239	171	263	157	281	244	261	300	244
																			45	198	300	300	241	235	180	229	294	300	298	247	178	183	244	250	260	300	145	297	223	189	263	220	186	272	212	300	235
																			46	133	300	300	246	173	181	162	293	300	291	285	125	167	238	186	138	233	132	242	194	253	166	300	268	262	169	178	225
																			47	253	300	300	196	270	200	266	282	300	150	228	287	182	231	267	229	164	219	274	250	272	250	300	247	210	212	300	131
																			48	297	300	300	217	299	209	282	254	300	176	228	194	185	148	195	267	300	253	141	252	142	195	300	268	296	281	151	228
																			49	197	300	300	289	258	128	193	206	300	144	235	207	267	146	224	202	300	166	160	182	269	242	300	274	271	200	177	189
																			50	273	300	147	202	233	208	234	275	300	144	209	149	251	294	197	196	300	189	294	147	206	168	300	216	265	162	300	225
[truncated: 10 more columns]

## Sheet: Figure S5
S5A (weight)																						S5B (Magazine Latency)									S5C (NP/min)
	RR										RI											RR				RI					RR
	Day1		Day2		Day3		Day4		Day5		Day1		Day2		Day3		Day4		Day5			Day1		Day2		Day1		Day2			Day1		Day2		Day3		Day4		Day5		Day6		Day7		Day8		Day9		Day10
ID	Control	Casp	Control	Casp	Control	Casp	Control	Casp	Control	Casp	Control	Casp	Control	Casp	Control	Casp	Control	Casp	Control	Casp		Control	Casp	Control	Casp	Control	Casp	Control	Casp		Control	Casp	Control	Casp	Control	Casp	Control	Casp	Control	Casp	Control	Casp	Control	Casp	Control	Casp	Control	Casp	Control
1	28.6	29.6	24.8	27.1	26.3	26.1	25.3	25.4	24.6	25.2	28	28.5	26.8	26.1	26.2	26.4	25.5	25.3	25.45	24.75		14.7833	16.6667	5.56667	20.6333	25.1667	23.6167	18.2167	11.3		1.8	3.3557	2.74098	3.38028	3.79747	3.56718	5.16351	3.27511	1.8	3.46821	7.86667	11.1985	10.6667	7.7	12.6667	10.9667	15.2333	10.1333	8.83333
2	28.5	28.9	27.8	27.8	26.4	25.5	24.9	26.4	24	25.9	27.5	28.6	26.7	27.1	25.6	25.3	25.9	25.2	25.25	25.35		14.8833	20.8167	2.91667	6.46667	30.1667	30.9667	12.85	13.4333		3.74065	4.85437	4.08998	2.72727	5.46448	7.36196	4.08163	6.72646	2.00669	3.11365	7.2	17.8363	10.6667	16.6977	9.76667	14.1333	8.86667	10.0667	10.5
3	30	29.1	27.4	27.4	25.9	26.1	24.5	26.1	25.5	25.9	28.2	27.6	26.9	26.5	26.2	25.2	26	25.6	25.85	25.55		15.6	15.45	3.81667	4.6	25.95	25.1167	15.1833	8.41667		3.13643	2.95421	3.11365	4.10959	6.07903	3.39367	3.13643	4.29492	1.73333	3.12989	1.96667	5.33333	6.4	7.1	3.36667	7.7	4.9	4.5	5.93333
4	29.4	29.5	27.2	27.1	26	25.5	25.4	26.4	24.7	25.7	28	28.8	26.6	26.7	25.4	25.5	25.4	25.7	25.65	25.25		15.7333	15.1	6.1	5.95	24.15	17.8833	21.9167	13.6167		1.9	2.12239	5.08044	2.89157	4.00802	7.76197	4.13793	8.4507	2.90839	4.69851	8.03333	11.087	3.1	19.9281	11.6	19.4204	8.66667	16.6667	11.9333
5	28.8	29.8	26.7	27.5	25	25.4	24.9	26.5	25.2	25.5	27.5	28.4	27.2	26.6	25.7	25.2	25.8	25.9	26.05	25.35		10.7333	16.0333	7.83333	5.55	24.3833	28	20.35	12.9		3.57569	4.22535	3.73367	4.25532	7.08383	6.96056	7.76197	5.92885	4.33213	6.03015	12.0565	11.8828	9.82456	9.13333	20.4333	3.66667	23.8667	5.23333	3.96667
6	29.6	29.2	28.1	27.4	25.1	26.5	24.6	23.6	23.6	23.7	28.4	29	27	27.5	25.6	26.1	24.1	24.1	23.65	23.75		26.7833	17.8	7.93333	15.7	24.65	28.15	5.63333	14.4333		0.01667	0.07843	1.875	0.70833	1.93548	0.76	2.6087	4	6.45	6.27273	7.43333	8.84	2.3	3.5	4.26667	4.26667	16.5333	18.4333	10
7	29.2	28.7	26.5	28	26	25.1	24.1	24.1	24.3	23.6	27.9	27.7	26.1	27.3	26	25.2	24.4	23.5	24.75	23.45		31.6333	10.3167	6.33333	9.75	28.3333	30.05	3.66667	12.05		0.21667	0.15686	1.42857	1.46341	3.75	0.24	2.6087	1.2	5.15385	3	9.88	7.4	1.76667	1.26667	0.7	0.7	6.43333	7.06667	3.16667
8	29.1	28.6	27.8	27.5	25.2	25	24.4	24.2	23.2	24.4	27.8	27.6	27.3	26.2	25.9	25.9	24.2	24.2	23.35	23.65		27.1667	17.6833	9.41667	9.86667	26.45	14.7667	9	10.3833		0.51667	0.11765	3	1.93548	2.6087	1.25	8.57143	10	10.3077	13.2222	5.3	13.8333	3.26667	3.4	3.66667	3.66667	15.1333	11.6	7.1
9	28.6	28.8	27.3	27.1	26.5	26.1	25	24.5	24.4	24.3	28.2	27.9	26	26	25.7	26.1	25	23.3	24.65	22.75		24.4667	18.6167	12.1667	9.55	24.7	27.3	17.75	15.5		0.33333	0.15686	0.45098	1.2766	0.11765	0.18	0.38333	2.4	4.54167	4.73077	2.66667	3.6	2.46667	1.16667	1.8	1.8	5.56667	8.26667	18.3333
10	29.4	29	27.7	27.5	25.4	26.5	23.6	25	23.6	24.5	29	29	27.5	27.3	25.3	25.9	24.6	25.3	24.35	24.65		29.0333	29.2	14.0667	13.3667	26.1667	26.0833	7.95	16.1		2.22222	0.11111	1.76471	2.14286	2.72727	0.84	6.66667	4	4.07143	4.56522	9.5	9.3	3.16667	5.56667	1.33333	1.33333	8.4	5.96667
[truncated: 61 more columns]

[truncated: 7 more sheets: Figure S6, Figure S7, Figure S8, Figure S9, Figure S10, Figure S11, Figure S12]
